# Supplementary material for: 1,2-Dihydro-9H-carbazole-4(3H)-thione
Source: Acta Crystallogr Sect E Struct Rep Online. 2011 Mar 2;67(Pt 4):o757. doi: 10.1107/S1600536811006623 (PMC3099987; doi:10.1107/S1600536811006623)
Supplement: Supplementary file 1 [file e-67-0o757-sup1.cif]

##############################################################################
###                                                                        ###
###        Electronic paper (Acta Crystallographica Section E)             ###
###                                                                        ###
##############################################################################
#                                                                            #
# This CIF contains the data in a paper accepted for publication in Acta     #
# Crystallographica Section E. It conforms to the requirements of Notes      #
# for Authors for Section E, and has been peer reviewed under the auspices   #
# of the IUCr Commission on Journals.                                        #
#                                                                            #
# Full details of the Crystallographic Information File format               #
# are given in the paper "The Crystallographic Information File (CIF):       #
# a New Standard Archive File for Crystallography" by S. R. Hall, F. H.      #
# Allen and I. D. Brown [Acta Cryst. (1991), A47, 655-685].                  #
#                                                                            #
# The current version of the core CIF dictionary is obtainable from          #
# ftp://ftp.iucr.org/pub/cif_core.dic. The current version number is 2.4.    #
#                                                                            #
# Software is freely available for graphical display of the structure(s) in  #
# this CIF.  For information consult the CIF home page http://www.iucr.org/  #
# cif/home.html                                                              #
#                                                                            #
# This file may be used for bona fide research purposes within the           #
# scientific community so long as proper attribution is given to the journal # 
# article from which it was obtained.                                        #
#                                                                            #
##############################################################################
                                             
data_global
_audit_creation_method     'WinGX routine CIF_UPDATE'
_audit_conform_dict_name     cif_core.dic
_audit_conform_dict_version     2.3
_journal_date_recd_electronic     2011-01-24
_journal_date_accepted     2011-02-21
_journal_name_full     'Acta Crystallographica, Section E'
_journal_year     2011
_journal_volume     67
_journal_issue      4
_journal_page_first     o757
_journal_page_last     o757
_journal_paper_category     QO
_journal_coeditor_code     FL2336
_publ_contact_author_name     'Fronczek, Frank R.'
_publ_contact_author_address
;
Department of Chemistry
Louisiana State University
Baton Rouge
LA 70803-1804
USA
;
_publ_contact_author_email     ffroncz@lsu.edu
_publ_contact_author_fax     '225-578-3458'
_publ_contact_author_phone     '225-578-8270'
_publ_section_title
;
1,2-Dihydro-9<i>H</i>-carbazole-4(3<i>H</i>)-thione
;
loop_
    _publ_author_name
    _publ_author_footnote
    _publ_author_address
    'Phelan, W. Adam' .
;
Department of Chemistry
Louisiana State University
Baton Rouge
LA 70803
USA
;
    'Ngu-Schwemlein, Maria'
;
Current address: Winston-Salem State University,
Winston-Salem,
NC 27110,
USA.
;
;
Department of Chemistry
Louisiana State University
Baton Rouge
LA 70803
USA
;
    'Fronczek, Frank R.' .
;
Department of Chemistry
Louisiana State University
Baton Rouge
LA 70803
USA
;
    'McLaughlin, Mark L.'
;
Current address: University of South Florida,
Tampa, Florida 33620,
USA.
;
;
Department of Chemistry
Louisiana State University
Baton Rouge
LA 70803
USA
;
    'Watkins, Steven F.' .
;
Department of Chemistry
Louisiana State University
Baton Rouge
LA 70803
USA
;
data_I
_audit_creation_method     'WinGX routine CIF_UPDATE'
_chemical_name_systematic
;
1,2-Dihydro-9<i>H</i>-carbazole-4(3<i>H</i>)-thione
;
_chemical_formula_moiety     'C12 H11 N S'
_chemical_formula_sum     'C12 H11 N S'
_chemical_formula_iupac     'C12 H11 N S'
_chemical_formula_weight     201.28
_chemical_melting_point     447.0(10)
_symmetry_cell_setting     monoclinic
_symmetry_space_group_name_H-M     'P 21/n'
_symmetry_space_group_name_hall     '-P 2yn'
loop_
    _symmetry_equiv_pos_as_xyz
    'x, y, z'
    '-x+1/2, y+1/2, -z+1/2'
    '-x, -y, -z'
    'x-1/2, -y-1/2, z-1/2'
_cell_length_a     8.6353(14)
_cell_length_b     12.1395(15)
_cell_length_c     9.5808(14)
_cell_angle_alpha     90
_cell_angle_beta     104.599(10)
_cell_angle_gamma     90
_cell_volume     971.9(2)
_cell_formula_units_Z     4
_cell_measurement_reflns_used     3145
_cell_measurement_theta_min     2.8
_cell_measurement_theta_max     31.8
_cell_measurement_temperature     90.0(5)
_exptl_crystal_description     prism
_exptl_crystal_colour     yellow
_exptl_crystal_size_max     0.38
_exptl_crystal_size_mid     0.33
_exptl_crystal_size_min     0.15
_exptl_crystal_density_diffrn     1.376
_exptl_crystal_density_method     'not measured'
_exptl_crystal_F_000     424
_exptl_absorpt_coefficient_mu     0.287
_exptl_absorpt_correction_type     multi-scan
_exptl_absorpt_process_details     '(SCALEPACK; Otwinowski & Minor, 1997)'
_exptl_absorpt_correction_T_min     0.900
_exptl_absorpt_correction_T_max     0.958
_diffrn_ambient_temperature     90.0(5)
_diffrn_radiation_type     MoK\a
_diffrn_radiation_wavelength     0.71073
_diffrn_radiation_source     ?
_diffrn_measurement_device_type     'Nonius KappaCCD'
_diffrn_measurement_method     '\w and \f'
_diffrn_reflns_number     6145
_diffrn_reflns_av_R_equivalents     0.0176
_diffrn_reflns_theta_min     2.76
_diffrn_reflns_theta_max     31.8
_diffrn_reflns_theta_full     25
_diffrn_measured_fraction_theta_max     0.996
_diffrn_measured_fraction_theta_full     1.00
_diffrn_reflns_limit_h_min     -12
_diffrn_reflns_limit_h_max     12
_diffrn_reflns_limit_k_min     -17
_diffrn_reflns_limit_k_max     15
_diffrn_reflns_limit_l_min     -14
_diffrn_reflns_limit_l_max     14
_reflns_number_total     3305
_reflns_number_gt     2915
_reflns_threshold_expression     I>2\s(I)
_refine_ls_structure_factor_coef     Fsqd
_refine_ls_matrix_type     full
_refine_ls_R_factor_gt     0.0329
_refine_ls_wR_factor_ref     0.0866
_refine_ls_goodness_of_fit_ref     1.035
_refine_ls_restrained_S_all     1.035
_refine_ls_number_reflns     3305
_refine_ls_number_parameters     128
_refine_ls_number_restraints     0
_refine_ls_number_constraints     ?
_refine_ls_hydrogen_treatment     constr
_refine_ls_weighting_scheme     calc
_refine_ls_weighting_details
         'calc w=1/[\s^2^(Fo^2^)+(0.0381P)^2^+0.4607P] where P=(Fo^2^+2Fc^2^)/3'
_refine_ls_shift/su_max     0.001
_refine_diff_density_max     0.42
_refine_diff_density_min     -0.30
_refine_ls_extinction_method     'SHELXL97 (Sheldrick, 2008)'
_refine_ls_extinction_coef     0.007(2)
_refine_ls_extinction_expression
                                    Fc^*^=kFc[1+0.001xFc^2^\l^3^/sin(2\q)]^-1/4^
loop_
    _atom_type_symbol
    _atom_type_description
    _atom_type_scat_dispersion_real
    _atom_type_scat_dispersion_imag
    _atom_type_scat_source
    C C 0.0033 0.0016 'International Tables Vol C Tables 4.2.6.8 and 6.1.1.4'
    H H 0 0 'International Tables Vol C Tables 4.2.6.8 and 6.1.1.4'
    N N 0.0061 0.0033 'International Tables Vol C Tables 4.2.6.8 and 6.1.1.4'
    S S 0.1246 0.1234 'International Tables Vol C Tables 4.2.6.8 and 6.1.1.4'
_computing_data_collection     'COLLECT (Nonius, 2000)'
_computing_cell_refinement     'SCALEPACK (Otwinowski & Minor, 1997)'
_computing_data_reduction     'DENZO and SCALEPACK (Otwinowski & Minor, 1997)'
_computing_structure_solution     'SHELXS97 (Sheldrick, 2008)'
_computing_structure_refinement     'SHELXL97 (Sheldrick, 2008)'
_computing_molecular_graphics     'ORTEP-3 for Windows (Farrugia, 1997)'
_computing_publication_material     'WinGX (Farrugia, 1999)'
loop_
    _atom_site_type_symbol
    _atom_site_label
    _atom_site_fract_x
    _atom_site_fract_y
    _atom_site_fract_z
    _atom_site_U_iso_or_equiv
    _atom_site_adp_type
    _atom_site_calc_flag
    _atom_site_refinement_flags
    _atom_site_occupancy
    _atom_site_disorder_assembly
    _atom_site_disorder_group
    S S1 0.73572(3) 0.09251(2) 0.17793(3) 0.01632(8) Uani d . 1 . .
    N N9 0.40190(10) 0.23264(7) 0.49231(9) 0.01459(16) Uani d . 1 . .
    H H9 0.3596 0.2739 0.5486 0.018 Uiso calc R 1 . .
    C C1 0.64126(13) 0.35282(8) 0.50486(11) 0.01640(19) Uani d . 1 . .
    H H1A 0.6442 0.3693 0.6067 0.02 Uiso calc R 1 . .
    H H1B 0.5975 0.4178 0.4456 0.02 Uiso calc R 1 . .
    C C2 0.81014(12) 0.32729(9) 0.49014(11) 0.01613(19) Uani d . 1 . .
    H H2A 0.8612 0.2724 0.5639 0.019 Uiso calc R 1 . .
    H H2B 0.8756 0.3953 0.5072 0.019 Uiso calc R 1 . .
    C C3 0.80512(12) 0.28219(8) 0.33970(11) 0.01504(18) Uani d . 1 . .
    H H3A 0.766 0.3409 0.2677 0.018 Uiso calc R 1 . .
    H H3B 0.9153 0.2631 0.3355 0.018 Uiso calc R 1 . .
    C C4 0.69952(12) 0.18152(8) 0.29869(10) 0.01239(17) Uani d . 1 . .
    C C5 0.40380(12) -0.00895(8) 0.27655(10) 0.01451(18) Uani d . 1 . .
    H H5 0.4724 -0.0398 0.2234 0.017 Uiso calc R 1 . .
    C C6 0.26491(13) -0.06343(9) 0.28577(11) 0.0179(2) Uani d . 1 . .
    H H6 0.2394 -0.1325 0.2389 0.021 Uiso calc R 1 . .
    C C7 0.16174(13) -0.01841(9) 0.36297(12) 0.0196(2) Uani d . 1 . .
    H H7 0.0665 -0.0567 0.3655 0.024 Uiso calc R 1 . .
    C C8 0.19647(13) 0.08102(9) 0.43570(11) 0.0181(2) Uani d . 1 . .
    H H8 0.1273 0.1116 0.4885 0.022 Uiso calc R 1 . .
    C C10 0.53890(12) 0.25494(8) 0.45510(10) 0.01313(17) Uani d . 1 . .
    C C11 0.56930(11) 0.17216(8) 0.36283(10) 0.01191(17) Uani d . 1 . .
    C C12 0.44039(11) 0.09230(8) 0.34726(10) 0.01234(17) Uani d . 1 . .
    C C13 0.33703(12) 0.13394(8) 0.42784(10) 0.01382(18) Uani d . 1 . .
loop_
    _atom_site_aniso_label
    _atom_site_aniso_U_11
    _atom_site_aniso_U_22
    _atom_site_aniso_U_33
    _atom_site_aniso_U_12
    _atom_site_aniso_U_13
    _atom_site_aniso_U_23
    S1 0.01819(13) 0.01449(12) 0.01981(13) -0.00184(8) 0.01132(9) -0.00327(8)
    N9 0.0156(4) 0.0158(4) 0.0144(4) 0.0018(3) 0.0077(3) -0.0002(3)
    C1 0.0194(5) 0.0149(4) 0.0159(4) -0.0014(4) 0.0063(4) -0.0029(3)
    C2 0.0162(4) 0.0168(4) 0.0150(4) -0.0032(4) 0.0031(3) -0.0016(3)
    C3 0.0149(4) 0.0145(4) 0.0167(4) -0.0031(3) 0.0059(3) -0.0012(3)
    C4 0.0128(4) 0.0125(4) 0.0123(4) 0.0008(3) 0.0041(3) 0.0011(3)
    C5 0.0149(4) 0.0145(4) 0.0141(4) -0.0005(3) 0.0035(3) 0.0017(3)
    C6 0.0182(5) 0.0169(5) 0.0175(4) -0.0039(4) 0.0027(4) 0.0026(4)
    C7 0.0156(5) 0.0230(5) 0.0204(5) -0.0045(4) 0.0049(4) 0.0056(4)
    C8 0.0140(4) 0.0235(5) 0.0182(4) 0.0001(4) 0.0068(4) 0.0046(4)
    C10 0.0140(4) 0.0142(4) 0.0115(4) 0.0012(3) 0.0039(3) 0.0012(3)
    C11 0.0120(4) 0.0126(4) 0.0115(4) 0.0001(3) 0.0037(3) 0.0005(3)
    C12 0.0117(4) 0.0142(4) 0.0115(4) 0.0006(3) 0.0035(3) 0.0026(3)
    C13 0.0136(4) 0.0160(4) 0.0126(4) 0.0011(3) 0.0046(3) 0.0026(3)
_geom_special_details
;
All e.s.d.'s (except the e.s.d. in the dihedral angle between two l.s. planes)
are estimated using the full covariance matrix. The cell e.s.d.'s are taken
into account individually in the estimation of e.s.d.'s in distances, angles
and torsion angles; correlations between e.s.d.'s in cell parameters are only
used when they are defined by crystal symmetry. An approximate (isotropic)
treatment of cell e.s.d.'s is used for estimating e.s.d.'s involving l.s.
planes.
;
loop_
    _geom_bond_atom_site_label_1
    _geom_bond_atom_site_label_2
    _geom_bond_site_symmetry_2
    _geom_bond_distance
    _geom_bond_publ_flag
    C1 C10 . 1.4860(14) ?
    C1 C2 . 1.5318(14) ?
    C1 H1A . 0.99 ?
    C1 H1B . 0.99 ?
    C2 C3 . 1.5322(14) ?
    C2 H2A . 0.99 ?
    C2 H2B . 0.99 ?
    C3 C4 . 1.5162(14) ?
    C3 H3A . 0.99 ?
    C3 H3B . 0.99 ?
    C4 C11 . 1.4154(13) ?
    C4 S1 . 1.6692(10) ?
    C5 C6 . 1.3917(14) ?
    C5 C12 . 1.4006(13) ?
    C5 H5 . 0.95 ?
    C6 C7 . 1.4042(16) ?
    C6 H6 . 0.95 ?
    C7 C8 . 1.3882(16) ?
    C7 H7 . 0.95 ?
    C8 C13 . 1.3920(14) ?
    C8 H8 . 0.95 ?
    C10 N9 . 1.3463(12) ?
    C10 C11 . 1.4061(13) ?
    C11 C12 . 1.4553(13) ?
    C12 C13 . 1.4127(13) ?
    C13 N9 . 1.3988(13) ?
    N9 H9 . 0.88 ?
loop_
    _geom_angle_atom_site_label_1
    _geom_angle_atom_site_label_2
    _geom_angle_atom_site_label_3
    _geom_angle_site_symmetry_1
    _geom_angle_site_symmetry_3
    _geom_angle
    _geom_angle_publ_flag
    C10 C1 C2 . . 108.17(8) ?
    C10 C1 H1A . . 110.1 ?
    C2 C1 H1A . . 110.1 ?
    C10 C1 H1B . . 110.1 ?
    C2 C1 H1B . . 110.1 ?
    H1A C1 H1B . . 108.4 ?
    C1 C2 C3 . . 110.92(8) ?
    C1 C2 H2A . . 109.5 ?
    C3 C2 H2A . . 109.5 ?
    C1 C2 H2B . . 109.5 ?
    C3 C2 H2B . . 109.5 ?
    H2A C2 H2B . . 108 ?
    C4 C3 C2 . . 113.85(8) ?
    C4 C3 H3A . . 108.8 ?
    C2 C3 H3A . . 108.8 ?
    C4 C3 H3B . . 108.8 ?
    C2 C3 H3B . . 108.8 ?
    H3A C3 H3B . . 107.7 ?
    C11 C4 C3 . . 116.35(8) ?
    C11 C4 S1 . . 123.85(7) ?
    C3 C4 S1 . . 119.73(7) ?
    C6 C5 C12 . . 118.64(9) ?
    C6 C5 H5 . . 120.7 ?
    C12 C5 H5 . . 120.7 ?
    C5 C6 C7 . . 121.32(10) ?
    C5 C6 H6 . . 119.3 ?
    C7 C6 H6 . . 119.3 ?
    C8 C7 C6 . . 121.15(10) ?
    C8 C7 H7 . . 119.4 ?
    C6 C7 H7 . . 119.4 ?
    C7 C8 C13 . . 117.08(10) ?
    C7 C8 H8 . . 121.5 ?
    C13 C8 H8 . . 121.5 ?
    N9 C10 C11 . . 109.79(9) ?
    N9 C10 C1 . . 124.55(9) ?
    C11 C10 C1 . . 125.66(9) ?
    C10 C11 C4 . . 120.68(9) ?
    C10 C11 C12 . . 106.34(8) ?
    C4 C11 C12 . . 132.83(9) ?
    C5 C12 C13 . . 118.80(9) ?
    C5 C12 C11 . . 135.05(9) ?
    C13 C12 C11 . . 106.14(8) ?
    C8 C13 N9 . . 128.98(9) ?
    C8 C13 C12 . . 122.96(10) ?
    N9 C13 C12 . . 108.06(8) ?
    C10 N9 C13 . . 109.64(8) ?
    C10 N9 H9 . . 125.2 ?
    C13 N9 H9 . . 125.2 ?
loop_
    _geom_torsion_atom_site_label_1
    _geom_torsion_atom_site_label_2
    _geom_torsion_atom_site_label_3
    _geom_torsion_atom_site_label_4
    _geom_torsion_site_symmetry_1
    _geom_torsion_site_symmetry_2
    _geom_torsion_site_symmetry_3
    _geom_torsion_site_symmetry_4
    _geom_torsion
    _geom_torsion_publ_flag
    C10 C1 C2 C3 . . . . 49.84(11) ?
    C1 C2 C3 C4 . . . . -55.67(11) ?
    C2 C3 C4 C11 . . . . 28.23(12) ?
    C2 C3 C4 S1 . . . . -154.52(8) ?
    C12 C5 C6 C7 . . . . 0.52(15) ?
    C5 C6 C7 C8 . . . . -1.47(16) ?
    C6 C7 C8 C13 . . . . 0.35(15) ?
    C2 C1 C10 N9 . . . . 158.35(9) ?
    C2 C1 C10 C11 . . . . -21.72(13) ?
    N9 C10 C11 C4 . . . . 174.61(9) ?
    C1 C10 C11 C4 . . . . -5.33(15) ?
    N9 C10 C11 C12 . . . . -1.56(11) ?
    C1 C10 C11 C12 . . . . 178.50(9) ?
    C3 C4 C11 C10 . . . . 2.22(13) ?
    S1 C4 C11 C10 . . . . -174.91(7) ?
    C3 C4 C11 C12 . . . . 177.20(10) ?
    S1 C4 C11 C12 . . . . 0.08(16) ?
    C6 C5 C12 C13 . . . . 1.45(14) ?
    C6 C5 C12 C11 . . . . -179.79(10) ?
    C10 C11 C12 C5 . . . . -177.03(10) ?
    C4 C11 C12 C5 . . . . 7.46(19) ?
    C10 C11 C12 C13 . . . . 1.84(10) ?
    C4 C11 C12 C13 . . . . -173.67(10) ?
    C7 C8 C13 N9 . . . . -178.60(10) ?
    C7 C8 C13 C12 . . . . 1.70(15) ?
    C5 C12 C13 C8 . . . . -2.64(14) ?
    C11 C12 C13 C8 . . . . 178.27(9) ?
    C5 C12 C13 N9 . . . . 177.61(8) ?
    C11 C12 C13 N9 . . . . -1.47(10) ?
    C11 C10 N9 C13 . . . . 0.66(11) ?
    C1 C10 N9 C13 . . . . -179.40(9) ?
    C8 C13 N9 C10 . . . . -179.18(10) ?
    C12 C13 N9 C10 . . . . 0.55(11) ?
loop_
    _geom_hbond_atom_site_label_D
    _geom_hbond_atom_site_label_H
    _geom_hbond_atom_site_label_A
    _geom_hbond_site_symmetry_A
    _geom_hbond_distance_DH
    _geom_hbond_distance_HA
    _geom_hbond_distance_DA
    _geom_hbond_angle_DHA
    N9 H9 S1 4_566 0.88 2.45 3.3187(9) 172
