# Supplementary material for: 1,2-Dihydro-9H-carbazole-4(3H)-thione
Source: Acta Crystallogr Sect E Struct Rep Online. 2011 Mar 2;67(Pt 4):o757. doi: 10.1107/S1600536811006623 (PMC3099987; doi:10.1107/S1600536811006623)
Supplement: Supplementary file 2 [file e-67-0o757-Isup2.hkl]

#
# h,k,l, Fc-squared, Fo-squared, sigma(Fo-squared) and status flag
#
data_I
_shelx_title ' adam in P 21/n'
_shelx_refln_list_code          4
_shelx_F_calc_maximum      128.48
_exptl_crystal_F_000       424.00
_reflns_d_resolution_high  0.6743
 
loop_
 _symmetry_equiv_pos_as_xyz
 'x, y, z'
 '-x+1/2, y+1/2, -z+1/2'
 '-x, -y, -z'
 'x-1/2, -y-1/2, z-1/2'
 
_cell_length_a     8.6353
_cell_length_b    12.1395
_cell_length_c     9.5808
_cell_angle_alpha  90.000
_cell_angle_beta  104.599
_cell_angle_gamma  90.000
 
_shelx_F_squared_multiplier     1.000
 
loop_
 _refln_index_h
 _refln_index_k
 _refln_index_l
 _refln_F_squared_calc
 _refln_F_squared_meas
 _refln_F_squared_sigma
 _refln_observed_status
   2   0   0     8799.92     8482.45    198.96 o
   4   0   0      102.48       82.85      2.08 o
   6   0   0      574.15      587.35     14.27 o
   8   0   0       83.22       82.34      4.53 o
  10   0   0       33.45       37.13      3.43 o
  12   0   0       28.84       32.36      4.47 o
   1   1   0     1483.08     1389.63     49.55 o
   2   1   0      160.20      151.53      1.95 o
   3   1   0        3.84        5.17      0.43 o
   4   1   0       32.61       40.99      0.82 o
   5   1   0       23.89       14.59      0.69 o
   6   1   0      268.95      275.29      5.90 o
   7   1   0      945.64      951.36     23.08 o
   8   1   0       11.01       12.17      1.56 o
   9   1   0      168.38      176.26      5.44 o
  10   1   0      236.88      250.54      8.23 o
  11   1   0       48.04       46.27      3.39 o
  12   1   0      142.22      128.72      6.47 o
   0   2   0      237.65      206.15      3.68 o
   1   2   0       13.74       17.47      0.39 o
   2   2   0      758.86      749.75     12.47 o
   3   2   0     2878.75     2877.59     29.74 o
   4   2   0      232.21      210.87      2.79 o
   5   2   0     2487.68     2469.70     32.53 o
   6   2   0      157.43      129.90      4.65 o
   7   2   0      993.19      979.38     16.42 o
   8   2   0      263.12      262.53      6.23 o
   9   2   0      149.52      153.53      5.26 o
  10   2   0      111.27      114.66      9.94 o
  11   2   0       48.18       42.89      5.90 o
  12   2   0       98.85       94.92      5.64 o
   1   3   0      809.29      818.55      9.99 o
   2   3   0      897.94      863.23      9.53 o
   3   3   0     1231.66     1249.51     16.11 o
   4   3   0     1293.42     1390.00     25.12 o
   5   3   0      798.78      850.67     10.31 o
   6   3   0       36.72       31.83      1.31 o
   7   3   0      241.24      221.08      5.28 o
   8   3   0     1115.41     1116.75     19.37 o
   9   3   0      118.27      123.08      6.24 o
  10   3   0      222.13      230.39     11.14 o
  11   3   0       37.85       35.70      3.29 o
  12   3   0        0.66        2.45      3.00 o
   0   4   0      557.65      574.32      9.96 o
   1   4   0     3300.50     3180.86     39.20 o
   2   4   0     2637.83     2633.78     29.09 o
   3   4   0     1575.30     1627.62     17.44 o
   4   4   0      611.81      574.53      6.97 o
   5   4   0       53.35       42.11      1.11 o
   6   4   0       26.82       24.89      1.32 o
   7   4   0      382.12      386.56     13.96 o
   8   4   0       41.79       50.61      2.50 o
   9   4   0      315.17      335.50      9.22 o
  10   4   0      217.52      212.17      7.12 o
  11   4   0       24.49       27.08      5.20 o
  12   4   0        5.15        7.85      2.93 o
   1   5   0      257.37      281.88      3.57 o
   2   5   0      389.86      401.06      4.78 o
   3   5   0      166.94      179.31      2.53 o
   4   5   0      145.27      162.04      2.38 o
   5   5   0       59.95       59.57      4.10 o
   6   5   0      288.62      267.39      5.08 o
   7   5   0       17.06       16.57      1.27 o
   8   5   0        5.15        8.51      1.93 o
   9   5   0        0.43       -0.19      1.40 o
  10   5   0       55.57       53.52      3.39 o
  11   5   0      513.76      527.71     24.30 o
   0   6   0     1187.16     1090.87     16.89 o
   1   6   0       77.14       95.75      1.99 o
   2   6   0      300.69      236.56      3.05 o
   3   6   0      186.45      179.12      2.62 o
   4   6   0     1792.37     1835.27     21.38 o
   5   6   0      212.00      204.36      3.04 o
   6   6   0      948.27     1014.10     19.06 o
   7   6   0       58.43       50.90      1.80 o
   8   6   0      224.46      243.09     11.11 o
   9   6   0       21.48       19.63      2.17 o
  10   6   0      107.55      118.16      4.58 o
  11   6   0       71.36       66.78      6.55 o
   1   7   0       56.73       62.21      1.03 o
   2   7   0      136.67      185.06      2.62 o
   3   7   0      139.19      143.67      2.35 o
   4   7   0      523.21      500.28      6.74 o
   5   7   0       39.44       39.91      1.25 o
   6   7   0      137.15      145.05      2.83 o
   7   7   0       27.06       30.99      2.20 o
   8   7   0        9.95        9.22      3.15 o
   9   7   0       69.33       70.18      3.68 o
  10   7   0      171.10      178.78      6.98 o
  11   7   0      139.01      134.76      7.12 o
   0   8   0       21.77       25.35      2.35 o
   1   8   0      107.16       84.48      1.34 o
   2   8   0      506.42      519.98      6.56 o
   3   8   0     1841.45     1849.56     21.25 o
   4   8   0      562.17      512.07      6.99 o
   5   8   0       57.18       68.58      1.86 o
   6   8   0       35.24       34.52      1.99 o
   7   8   0      371.14      374.75      7.53 o
   8   8   0       56.34       62.68      2.75 o
   9   8   0      550.43      595.60     16.30 o
  10   8   0       31.69       28.44      3.00 o
  11   8   0       39.01       36.36      4.37 o
   1   9   0       49.90       55.08      1.07 o
   2   9   0       93.75       94.59      2.57 o
   3   9   0       27.80       23.12      0.84 o
   4   9   0      769.29      711.13      9.46 o
   5   9   0       68.29       63.52      3.58 o
   6   9   0       94.81       84.10      2.35 o
   7   9   0        4.21        2.63      1.05 o
   8   9   0      200.11      203.88      6.27 o
   9   9   0       88.31       91.99      4.46 o
  10   9   0        4.27        3.49      2.14 o
   0  10   0      307.17      308.36      5.80 o
   1  10   0      457.21      448.50      7.53 o
   2  10   0      505.95      509.89      6.61 o
   3  10   0       45.04       35.74      3.24 o
   4  10   0      291.58      275.28      4.82 o
   5  10   0      208.51      197.83      4.96 o
   6  10   0      271.71      284.22      6.21 o
   7  10   0      104.77      112.40      3.31 o
   8  10   0        2.06        0.28      2.20 o
   9  10   0       14.79       20.68      3.49 o
  10  10   0        5.34        3.18      3.55 o
   1  11   0      128.37      119.67      3.46 o
   2  11   0      108.45      119.75      4.47 o
   3  11   0        0.35        0.87      0.67 o
   4  11   0       20.96       28.65      1.44 o
   5  11   0       18.97       17.02      1.35 o
   6  11   0       60.92       62.38      3.82 o
   7  11   0      294.21      303.59     21.66 o
   8  11   0       81.69       79.77      4.59 o
   9  11   0       23.23       27.28      4.22 o
   0  12   0     1631.62     1673.19     29.87 o
   1  12   0      924.32      947.65     13.00 o
   2  12   0       66.78       66.28      1.71 o
   3  12   0        0.74        1.19      0.67 o
   4  12   0      198.47      204.69      4.17 o
   5  12   0        5.66        6.65      1.36 o
   6  12   0      363.27      388.12     15.48 o
   7  12   0        7.48        9.97      3.43 o
   8  12   0        5.60        4.34      2.20 o
   9  12   0        1.25        2.20      3.43 o
   1  13   0       10.62       10.64      1.22 o
   2  13   0       67.84       69.00      2.57 o
   3  13   0        5.66        7.77      1.41 o
   4  13   0       13.40       14.13      1.59 o
   5  13   0       71.63       77.14      3.12 o
   6  13   0      171.28      169.28      7.53 o
   7  13   0       46.76       44.96      4.40 o
   8  13   0       89.11       82.09      6.06 o
   0  14   0        8.32        9.97      1.59 o
   1  14   0       95.06      100.45      3.36 o
   2  14   0       24.44       20.49      1.47 o
   3  14   0      189.79      180.85      5.45 o
   4  14   0       98.04       94.33      3.24 o
   5  14   0       17.84       17.00      1.53 o
   6  14   0       23.07       25.08      1.96 o
   7  14   0       89.58       88.88      4.10 o
   1  15   0       49.88       43.98      2.02 o
   2  15   0        3.82        3.30      0.98 o
   3  15   0        8.04        6.61      1.35 o
   4  15   0       16.62       17.07      1.59 o
   5  15   0        0.93        1.35      1.83 o
   6  15   0       52.08       51.08      2.94 o
   0  16   0      133.05      131.53      5.63 o
   1  16   0        0.37       -0.31      1.35 o
   2  16   0      142.16      147.25      5.38 o
   3  16   0        1.80        4.10      1.53 o
   4  16   0       59.52       61.72      3.12 o
   5  16   0        3.75        4.40      1.59 o
   1  17   0       39.33       33.40      2.08 o
   2  17   0       14.48       14.80      1.71 o
   3  17   0       84.56       73.53      4.95 o
   4  17   0        6.32        6.97      2.08 o
 -11   0   1       43.46       60.01      5.08 o
  -9   0   1      163.79      157.97      6.79 o
  -7   0   1      300.41      293.66      9.00 o
  -5   0   1     4764.29     4942.46     95.81 o
  -3   0   1     6621.15     6470.60    120.69 o
  -1   0   1     1245.76     1147.26     22.11 o
   1   0   1     7368.20     7180.36    159.73 o
   3   0   1      554.86      531.16      9.01 o
   5   0   1      121.19      153.02      4.34 o
   7   0   1        0.11        0.55      1.59 o
   9   0   1       47.07       28.57      2.87 o
  11   0   1        1.04        3.18      3.79 o
 -12   1   1       47.22       42.76      3.33 o
 -11   1   1        9.12       10.12      2.17 o
 -10   1   1       14.94       18.52      3.00 o
  -9   1   1        0.80        0.41      1.43 o
  -8   1   1      126.37      126.59      5.20 o
  -7   1   1       63.53       62.86      2.36 o
  -6   1   1       29.80       34.25      1.27 o
  -5   1   1        0.02       -0.04      0.41 o
  -4   1   1      465.38      513.40      5.68 o
  -3   1   1       49.39       56.15      0.89 o
  -2   1   1      106.65      106.22      1.32 o
  -1   1   1     1608.23     1550.11     18.19 o
   0   1   1      520.15      488.77      6.65 o
   1   1   1      280.19      292.53      3.45 o
   2   1   1      253.65      231.43      3.07 o
   3   1   1        6.09        7.35      0.43 o
   4   1   1     1773.33     1815.55     20.66 o
   5   1   1       10.89        6.14      0.82 o
   6   1   1      414.89      415.33      8.10 o
   7   1   1      802.39      858.36     15.48 o
   8   1   1      305.51      301.76      7.25 o
   9   1   1        0.88       -0.06      1.64 o
  10   1   1       47.60       46.89      2.93 o
  11   1   1       99.70      104.89      5.71 o
  12   1   1        4.74        5.54      3.06 o
 -12   2   1      210.07      205.65      8.38 o
 -11   2   1       43.43       44.57      3.79 o
 -10   2   1      237.50      268.05      8.17 o
  -9   2   1      184.92      198.40     10.06 o
  -8   2   1       57.45       44.24      2.33 o
  -7   2   1      178.55      175.32      4.50 o
  -6   2   1       25.90       17.76      1.13 o
  -5   2   1       37.49       50.01      1.12 o
  -4   2   1      112.61       82.78      1.28 o
  -3   2   1      708.20      702.66      7.73 o
  -2   2   1     1387.45     1344.32     13.87 o
  -1   2   1      101.47      111.12      1.28 o
   0   2   1     4883.71     4744.20    108.03 o
   1   2   1     9378.08     9306.80    146.84 o
   2   2   1       72.30       60.62      0.92 o
   3   2   1      286.25      294.73      3.94 o
   4   2   1      555.33      544.48      7.90 o
   5   2   1       49.35       35.68      1.31 o
   6   2   1      746.28      767.60     13.74 o
   7   2   1      115.36      114.09      3.48 o
   8   2   1       42.95       37.26      2.51 o
   9   2   1      167.57      170.75      5.57 o
  10   2   1        2.44        2.97      1.82 o
  11   2   1        0.08        0.09      2.26 o
  12   2   1       71.19       75.54      7.46 o
 -12   3   1        0.09       -0.72      2.56 o
 -11   3   1       37.77       33.51      2.86 o
 -10   3   1        2.71        1.35      2.04 o
  -9   3   1        0.13        0.97      1.45 o
  -8   3   1      259.17      281.89      6.53 o
  -7   3   1      720.69      754.12     12.18 o
  -6   3   1      623.79      609.83      9.70 o
  -5   3   1      174.34      185.22      3.06 o
  -4   3   1        0.39        3.94      0.45 o
  -3   3   1      292.30      288.43      3.44 o
  -2   3   1        4.09        7.56      0.67 o
  -1   3   1      540.98      568.33      5.64 o
   0   3   1      771.34      752.41      8.76 o
   1   3   1     2290.87     2305.55     26.64 o
   2   3   1     2229.71     2342.99     24.15 o
   3   3   1     1361.34     1309.07     13.54 o
   4   3   1       21.94       22.01      0.65 o
   5   3   1      763.20      767.04     11.48 o
   6   3   1        5.51        6.19      1.96 o
   7   3   1       16.89       13.28      1.64 o
   8   3   1      431.29      413.63      8.83 o
   9   3   1       14.48       19.79      2.69 o
  10   3   1        2.01        0.49      1.80 o
  11   3   1       57.01       58.61      4.25 o
 -12   4   1       10.55        8.08      4.25 o
 -11   4   1       25.00       24.71      3.05 o
 -10   4   1        3.05        2.78      1.78 o
  -9   4   1      435.44      426.77     11.08 o
  -8   4   1      138.93      136.42      3.32 o
  -7   4   1     1360.04     1335.60     30.85 o
  -6   4   1      647.29      670.92     10.38 o
  -5   4   1      121.56       87.63      1.71 o
  -4   4   1      452.21      403.53      4.74 o
  -3   4   1       36.73       66.39      1.15 o
  -2   4   1      691.13      667.07      7.82 o
  -1   4   1      929.71      917.23      9.72 o
   0   4   1        5.40        2.91      0.23 o
   1   4   1      442.85      478.56      5.11 o
   2   4   1       76.37       56.81      0.88 o
   3   4   1      852.00      952.68     10.00 o
   4   4   1      224.68      218.93      3.27 o
   5   4   1      166.56      170.80      3.11 o
   6   4   1       41.03       45.21      1.92 o
   7   4   1       29.83       23.69      1.69 o
   8   4   1        6.84        4.36      2.51 o
   9   4   1       74.99       74.15      3.41 o
  10   4   1       70.97       68.58      3.77 o
  11   4   1       17.84       19.89      2.94 o
 -12   5   1       13.71        6.24      4.89 o
 -11   5   1       45.28       52.34      4.01 o
 -10   5   1       98.59       94.24      6.88 o
  -9   5   1       54.07       58.63      2.99 o
  -8   5   1        1.26        2.52      2.11 o
  -7   5   1      349.05      317.26      6.14 o
  -6   5   1      546.30      525.34      8.61 o
  -5   5   1        5.94        8.81      0.64 o
  -4   5   1       13.92       13.13      1.07 o
  -3   5   1       25.49       29.77      0.63 o
  -2   5   1      169.59      175.83      2.40 o
  -1   5   1      814.41      824.73      8.94 o
   0   5   1       23.46       18.00      0.45 o
   1   5   1      113.26       99.74      1.33 o
   2   5   1       79.86      130.26      1.88 o
   3   5   1      195.19      241.15      2.95 o
   4   5   1        0.08        1.18      0.40 o
   5   5   1       45.02       49.99      1.59 o
   6   5   1      155.06      143.05      3.13 o
   7   5   1        5.72        6.86      2.26 o
   8   5   1      807.70      854.24     18.18 o
   9   5   1       94.93       96.91      6.30 o
  10   5   1      311.66      343.66     11.26 o
  11   5   1        1.16        0.88      2.23 o
 -11   6   1       57.85       57.13      7.25 o
 -10   6   1       23.21       24.94      8.75 o
  -9   6   1      452.96      477.81     13.22 o
  -8   6   1        0.01        2.69      1.22 o
  -7   6   1      441.16      438.67      7.81 o
  -6   6   1      106.77      100.38      2.61 o
  -5   6   1      147.30      139.21      2.56 o
  -4   6   1      616.86      670.88      8.54 o
  -3   6   1     1039.03     1097.45     19.11 o
  -2   6   1      872.26      947.88     10.50 o
  -1   6   1      107.29       81.65      1.12 o
   0   6   1     1386.72     1496.55     16.70 o
   1   6   1      795.59      772.94      8.07 o
   2   6   1       12.06       14.03      1.10 o
   3   6   1        3.96        1.71      0.41 o
   4   6   1       92.21      100.46      1.70 o
   5   6   1        4.70        3.65      0.86 o
   6   6   1        2.98        6.38      0.69 o
   7   6   1      202.35      210.23      5.66 o
   8   6   1       22.54       27.79      2.23 o
   9   6   1       49.66       54.48      3.38 o
  10   6   1       26.62       26.52      2.45 o
  11   6   1        0.00       -2.45      3.13 o
 -11   7   1       29.69       35.38      4.71 o
 -10   7   1       16.65       17.70      2.39 o
  -9   7   1      337.58      340.96      7.69 o
  -8   7   1       96.54      100.66      4.07 o
  -7   7   1        5.48        5.08      1.00 o
  -6   7   1       47.38       52.19      2.05 o
  -5   7   1        1.80        1.74      0.63 o
  -4   7   1        8.70        9.56      0.63 o
  -3   7   1      145.02      150.72      2.38 o
  -2   7   1        2.26        3.83      0.37 o
  -1   7   1     1367.02     1460.36     15.27 o
   0   7   1        0.02        0.95      0.34 o
   1   7   1     1675.48     1800.49     21.15 o
   2   7   1      237.82      247.93      3.27 o
   3   7   1        0.05       -0.20      0.50 o
   4   7   1      341.07      315.27      4.62 o
   5   7   1        8.09       16.43      0.59 o
   6   7   1        7.23        7.13      0.96 o
   7   7   1       85.94       88.02      3.46 o
   8   7   1      105.50      113.65      5.69 o
   9   7   1        0.08       -0.01      1.96 o
  10   7   1       66.39       55.36      3.85 o
  11   7   1      212.41      191.61      8.79 o
 -11   8   1        2.46        4.71      3.00 o
 -10   8   1      180.86      176.87     24.84 o
  -9   8   1       95.63       97.58      3.29 o
  -8   8   1      729.60      738.30     14.74 o
  -7   8   1        9.79       13.05      1.19 o
  -6   8   1      854.77      853.39     24.87 o
  -5   8   1        5.95        2.97      0.86 o
  -4   8   1        1.41        2.41      0.70 o
  -3   8   1        0.08        2.01      0.60 o
  -2   8   1      378.52      398.83      5.05 o
  -1   8   1      760.61      797.52     15.29 o
   0   8   1      963.20      978.85     10.87 o
   1   8   1       13.20       14.93      0.54 o
   2   8   1      413.03      409.61      5.03 o
   3   8   1      282.81      291.27      4.19 o
   4   8   1     1242.20     1333.56     16.98 o
   5   8   1      104.02      125.58      2.64 o
   6   8   1       76.01       89.36      2.48 o
   7   8   1        0.01       -0.58      1.37 o
   8   8   1        0.01        0.77      1.40 o
   9   8   1       33.32       38.97      2.65 o
  10   8   1       65.11       61.34      3.58 o
 -10   9   1       38.72       41.65      5.08 o
  -9   9   1        1.18        1.98      1.51 o
  -8   9   1        2.12       -0.51      1.65 o
  -7   9   1      260.20      265.76      6.07 o
  -6   9   1        3.28        4.29      1.22 o
  -5   9   1      125.23      127.76      8.69 o
  -4   9   1        4.25        6.44      0.92 o
  -3   9   1       57.01       63.64      1.43 o
  -2   9   1      123.72      130.79      2.05 o
  -1   9   1       47.00       46.21      0.88 o
   0   9   1        3.49        6.43      0.48 o
   1   9   1      377.47      349.10      4.68 o
   2   9   1        5.49        9.16      0.60 o
   3   9   1       11.98       16.54      1.38 o
   4   9   1      977.56      934.35     12.82 o
   5   9   1       95.70       82.07      2.24 o
   6   9   1      123.39      121.60      3.03 o
   7   9   1      174.15      164.36      4.14 o
   8   9   1        2.78        2.87      1.75 o
   9   9   1      287.18      280.54     13.09 o
  10   9   1      132.69      116.93     14.44 o
 -10  10   1       19.48       23.37      4.04 o
  -9  10   1      110.94      104.24      6.61 o
  -8  10   1       44.80       50.59      2.12 o
  -7  10   1       89.22       85.69      2.82 o
  -6  10   1        8.21        6.98      1.53 o
  -5  10   1      309.10      340.68      6.50 o
  -4  10   1        1.18        4.31      2.26 o
  -3  10   1     2072.28     2108.17     27.75 o
  -2  10   1      110.08      117.52      2.88 o
  -1  10   1     1280.73     1315.71     14.58 o
   0  10   1      919.75      925.50     10.63 o
   1  10   1       88.55       96.13      1.68 o
   2  10   1      831.62      840.83     13.60 o
   3  10   1      467.00      466.15     12.86 o
   4  10   1      135.17      124.13      5.11 o
   5  10   1       40.24       32.46      1.49 o
   6  10   1       82.72       73.82      2.31 o
   7  10   1      138.54      143.09      4.77 o
   8  10   1       84.98       87.10      3.86 o
   9  10   1       37.89       37.22      7.52 o
  10  10   1       75.18       67.04      5.93 o
  -9  11   1       19.58       26.36      3.98 o
  -8  11   1        7.50        6.61      2.20 o
  -7  11   1        0.70       -0.22      1.84 o
  -6  11   1       27.28       26.38      1.67 o
  -5  11   1        1.06       -0.13      2.08 o
  -4  11   1       99.83       91.89      4.71 o
  -3  11   1       88.74       71.37      3.09 o
  -2  11   1       67.32       59.62      1.38 o
  -1  11   1       50.86       49.95      1.01 o
   0  11   1       14.66       18.11      0.61 o
   1  11   1        0.56        0.78      0.38 o
   2  11   1      259.54      272.01      6.67 o
   3  11   1        6.17        8.20      0.91 o
   4  11   1      378.82      399.52      7.63 o
   5  11   1      154.79      152.02      4.63 o
   6  11   1      238.45      249.77      7.14 o
   7  11   1       21.34       22.72      1.94 o
   8  11   1      193.37      190.26     23.40 o
   9  11   1       42.05       45.45      4.59 o
  -9  12   1      147.84      136.91      9.48 o
  -8  12   1        9.72        9.11      3.00 o
  -7  12   1       19.11       18.53      3.00 o
  -6  12   1      400.85      405.04     15.24 o
  -5  12   1      506.89      496.24     13.30 o
  -4  12   1      621.02      602.03     17.54 o
  -3  12   1      835.41      847.88     15.01 o
  -2  12   1       48.48       48.44      1.99 o
  -1  12   1       30.39       30.59      1.10 o
   0  12   1      438.23      436.73      6.94 o
   1  12   1      372.96      407.15      6.03 o
   2  12   1      752.45      762.86     12.22 o
   3  12   1        0.11       -0.70      0.82 o
   4  12   1      256.06      261.92      7.77 o
   5  12   1        0.61        1.74      3.91 o
   6  12   1       23.47       24.35      2.31 o
   7  12   1       62.67       65.82      3.85 o
   8  12   1        2.70        6.30      2.45 o
  -8  13   1       24.17       22.75      3.73 o
  -7  13   1        7.56        1.96      3.30 o
  -6  13   1       23.18       20.55      3.12 o
  -5  13   1       32.24       29.67      1.96 o
  -4  13   1        1.21        3.18      1.04 o
  -3  13   1        7.86        5.23      0.86 o
  -2  13   1       39.48       38.06      1.53 o
  -1  13   1       57.45       55.35      1.89 o
   0  13   1        0.35       -0.25      0.75 o
   1  13   1      136.99      151.56      4.92 o
   2  13   1        0.02       -0.53      1.01 o
   3  13   1      279.49      269.27      6.27 o
   4  13   1       47.55       39.33      2.02 o
   5  13   1      406.00      407.12     10.71 o
   6  13   1       13.05       13.64      1.77 o
   7  13   1      729.21      741.72     33.19 o
   8  13   1        0.10       -1.22      2.75 o
  -7  14   1       10.65       11.19      1.83 o
  -6  14   1      261.01      263.53      9.18 o
  -5  14   1       36.96       38.72      2.20 o
  -4  14   1      160.70      162.98      5.02 o
  -3  14   1      133.92      133.00      4.47 o
  -2  14   1      273.77      291.88      8.08 o
  -1  14   1      114.09      102.16      3.43 o
   0  14   1      216.08      215.92      6.12 o
   1  14   1      224.41      233.92      6.61 o
   2  14   1       59.60       62.39      2.51 o
   3  14   1       53.53       53.16      2.39 o
   4  14   1      560.25      570.97     14.63 o
   5  14   1       49.38       42.94      2.45 o
   6  14   1      268.62      253.01      8.81 o
   7  14   1      110.09      103.14      4.83 o
  -7  15   1        1.87        1.16      2.14 o
  -6  15   1      101.06       92.86      4.53 o
  -5  15   1      173.41      177.54      6.91 o
  -4  15   1        3.57        3.30      1.41 o
  -3  15   1       37.38       40.55      2.20 o
  -2  15   1       22.51       24.28      1.71 o
  -1  15   1       81.08       87.05      3.12 o
   0  15   1       39.23       30.95      1.77 o
   1  15   1        4.75        4.04      1.22 o
   2  15   1      375.46      389.35     10.47 o
   3  15   1        0.11       -1.04      1.41 o
   4  15   1      185.29      193.27      7.10 o
   5  15   1      108.00      107.97      4.28 o
   6  15   1        0.19        2.51      1.65 o
  -5  16   1      292.65      250.94     10.10 o
  -4  16   1      108.28       96.90      4.22 o
  -3  16   1      347.07      330.21     11.26 o
  -2  16   1       53.09       45.82      2.39 o
  -1  16   1      333.59      335.22     10.89 o
   0  16   1       28.06       31.87      1.90 o
   1  16   1      178.52      161.70      5.69 o
   2  16   1        8.90       10.15      1.65 o
   3  16   1      136.06      138.13      7.59 o
   4  16   1        5.21        4.89      2.87 o
   5  16   1        0.36        5.20      3.12 o
  -4  17   1       49.01       39.76      3.36 o
  -3  17   1        1.70        1.41      1.65 o
  -2  17   1       11.68       13.21      2.75 o
  -1  17   1        3.12        2.63      1.90 o
   0  17   1       50.90       51.75      4.16 o
   1  17   1        1.06        3.18      1.65 o
   2  17   1       12.67       12.48      3.00 o
   3  17   1       28.30       26.48      3.79 o
 -12   0   2      228.21      236.41     13.52 o
 -10   0   2      248.35      263.11     10.77 o
  -8   0   2      717.75      746.17     19.42 o
  -6   0   2     1886.11     1762.14     31.16 o
  -4   0   2     4712.88     4660.26     75.43 o
  -2   0   2     2161.02     2131.43     28.76 o
   0   0   2        1.14        0.49      0.18 o
   2   0   2     1345.72     1326.75     19.95 o
   4   0   2     1220.61     1220.26     21.86 o
   6   0   2      574.58      613.24     16.29 o
   8   0   2        5.99       10.64      2.14 o
  10   0   2       33.42       36.58      5.08 o
 -12   1   2       54.59       55.78      3.89 o
 -11   1   2        2.87        1.99      4.68 o
 -10   1   2       75.02       66.03      3.38 o
  -9   1   2       44.64       46.90      2.72 o
  -8   1   2       78.27       77.78      4.62 o
  -7   1   2      149.12      147.89      3.31 o
  -6   1   2       74.43       69.03      1.91 o
  -5   1   2      111.86      105.36      1.56 o
  -4   1   2       17.45       30.47      0.63 o
  -3   1   2      119.60      106.34      1.36 o
  -2   1   2        0.10        1.09      0.40 o
  -1   1   2     2647.06     2648.78     26.97 o
   0   1   2     2894.09     2853.42     28.54 o
   1   1   2    11480.69    11544.92    186.66 o
   2   1   2     1445.83     1414.92     15.90 o
   3   1   2     1143.05     1149.05     12.60 o
   4   1   2      559.10      584.04      7.67 o
   5   1   2      254.65      245.23      8.23 o
   6   1   2      143.71      139.06      6.58 o
   7   1   2      352.87      359.73      7.57 o
   8   1   2     1523.97     1541.45     28.73 o
   9   1   2      336.78      356.54     10.71 o
  10   1   2       10.68        9.36      2.21 o
  11   1   2      202.82      209.59      9.51 o
 -12   2   2      172.31      174.90      7.81 o
 -11   2   2      128.94      125.93      6.48 o
 -10   2   2      146.49      148.85      7.52 o
  -9   2   2      806.26      821.98     16.13 o
  -8   2   2      358.25      348.56      9.79 o
  -7   2   2      145.98      152.98      3.44 o
  -6   2   2      788.46      751.03     10.44 o
  -5   2   2      236.81      226.53      3.25 o
  -4   2   2     1071.09     1256.12     12.98 o
  -3   2   2      842.66      818.35      8.31 o
  -2   2   2      294.28      283.38      2.89 o
  -1   2   2     4410.37     4289.52     96.98 o
   0   2   2     5722.32     5622.39     88.88 o
   1   2   2    16505.98    16897.35    374.73 o
   2   2   2       37.21       49.41      0.95 o
   3   2   2      673.26      706.10      8.00 o
   4   2   2      331.79      370.11      8.91 o
   5   2   2       48.01       53.96      1.76 o
   6   2   2       96.35      104.67      3.28 o
   7   2   2        1.61        2.65      1.38 o
   8   2   2        3.16        0.31      1.39 o
   9   2   2      257.10      244.22      7.35 o
  10   2   2        4.74        3.88      2.13 o
  11   2   2       28.51       27.07      2.81 o
 -12   3   2       38.66       42.66      3.30 o
 -11   3   2      163.99      169.88     13.25 o
 -10   3   2       49.29       43.98      2.96 o
  -9   3   2       31.59       26.03      1.95 o
  -8   3   2      251.40      239.10      5.04 o
  -7   3   2       12.89       14.99      1.50 o
  -6   3   2        0.39        0.83      1.01 o
  -5   3   2       72.43       75.45      1.50 o
  -4   3   2      628.76      613.88      6.66 o
  -3   3   2      278.80      328.45      5.11 o
  -2   3   2     3243.09     3251.01     35.07 o
  -1   3   2        1.12        1.35      0.58 o
   0   3   2     1833.86     1775.28     21.57 o
   1   3   2      255.67      259.15      8.85 o
   2   3   2      499.12      493.17      5.77 o
   3   3   2      265.54      286.56      5.20 o
   4   3   2     1087.95     1094.30     30.89 o
   5   3   2       40.76       39.72      1.22 o
   6   3   2      954.15      972.72     14.88 o
   7   3   2        6.73        8.72      4.07 o
   8   3   2      198.57      195.29     11.35 o
   9   3   2        7.98        8.95      2.35 o
  10   3   2      200.09      213.08      7.18 o
  11   3   2       27.57       28.17      2.96 o
 -12   4   2      118.19      107.06      6.14 o
 -11   4   2       49.44       58.44      3.46 o
 -10   4   2      132.89      125.15      8.29 o
  -9   4   2      530.52      528.71     11.08 o
  -8   4   2        5.42        4.43      1.68 o
  -7   4   2     1405.07     1372.27     19.83 o
  -6   4   2      873.72      842.31     11.62 o
  -5   4   2     1707.75     1718.39     20.16 o
  -4   4   2     1388.74     1423.66     15.19 o
  -3   4   2     3238.17     3419.82     35.31 o
  -2   4   2      152.50      130.71      3.00 o
  -1   4   2      694.83      667.28     12.49 o
   0   4   2        7.73        3.73      0.18 o
   1   4   2        1.23        0.19      0.25 o
   2   4   2      391.45      438.13      5.88 o
   3   4   2       21.71       15.07      1.13 o
   4   4   2      317.02      331.34     12.34 o
   5   4   2        3.78        2.33      0.86 o
   6   4   2      177.59      170.79      3.89 o
   7   4   2        6.63        8.99      1.56 o
   8   4   2      182.68      179.80      5.43 o
   9   4   2        0.46       -0.67      1.87 o
  10   4   2        0.69        1.07      2.28 o
  11   4   2       10.46        8.82      2.49 o
 -12   5   2        6.16        2.91      2.50 o
 -11   5   2        0.37        3.36      2.39 o
 -10   5   2        1.93        3.73      1.83 o
  -9   5   2        1.38       -0.12      1.20 o
  -8   5   2       57.26       52.30      2.18 o
  -7   5   2        9.25       17.69      1.34 o
  -6   5   2      598.48      562.44      8.38 o
  -5   5   2      641.41      642.79      8.92 o
  -4   5   2      102.67       93.73      1.47 o
  -3   5   2      137.40      121.38      1.58 o
  -2   5   2      119.30      124.36      2.85 o
  -1   5   2     1051.02     1088.65     17.59 o
   0   5   2      379.52      380.14      4.56 o
   1   5   2     1171.74     1155.72     12.32 o
   2   5   2      308.50      319.91      3.72 o
   3   5   2      553.04      482.74      9.46 o
   4   5   2       96.18       99.56      1.97 o
   5   5   2     1459.42     1543.77     21.81 o
   6   5   2      195.63      200.03      3.85 o
   7   5   2      270.28      278.87      6.62 o
   8   5   2      125.58      144.14      5.05 o
   9   5   2       84.14       94.85      4.15 o
  10   5   2      152.62      147.58      8.11 o
  11   5   2      187.08      183.31     20.80 o
 -12   6   2      397.06      341.24     18.60 o
 -11   6   2       13.40       11.32      2.21 o
 -10   6   2      314.04      336.99     10.47 o
  -9   6   2      154.68      149.56      4.03 o
  -8   6   2      545.73      586.42     10.87 o
  -7   6   2       30.05       36.22      1.65 o
  -6   6   2      316.45      314.56      4.77 o
  -5   6   2        0.32        1.12      0.42 o
  -4   6   2      546.87      525.27      6.45 o
  -3   6   2      275.58      254.82      3.35 o
  -2   6   2     2616.89     2718.09     40.73 o
  -1   6   2       27.87       20.66      0.50 o
   0   6   2        4.71        2.10      0.26 o
   1   6   2        0.08        0.80      0.70 o
   2   6   2      344.42      327.97      6.09 o
   3   6   2        0.85       -0.13      0.37 o
   4   6   2      344.67      337.79      4.79 o
   5   6   2      275.82      268.64      5.66 o
   6   6   2      123.52      103.81      3.82 o
   7   6   2       88.71       89.83      3.19 o
   8   6   2        0.80        2.55      1.75 o
   9   6   2        3.44       10.01      1.93 o
  10   6   2      170.52      187.16      8.50 o
  11   6   2       18.65       17.72      2.81 o
 -11   7   2       49.95       56.27      3.95 o
 -10   7   2       38.24       43.76      3.82 o
  -9   7   2        0.05       -0.21      3.73 o
  -8   7   2       11.90        8.24      1.28 o
  -7   7   2       31.78       30.25      1.16 o
  -6   7   2     1022.28      994.24     12.67 o
  -5   7   2       12.33       10.60      0.61 o
  -4   7   2      363.50      356.20      5.12 o
  -3   7   2       93.05       90.91      1.72 o
  -2   7   2      767.61      767.13      9.14 o
  -1   7   2      865.66      864.69     19.99 o
   0   7   2       67.93       50.41      1.13 o
   1   7   2      304.96      280.53      3.33 o
   2   7   2      193.48      180.24      2.32 o
   3   7   2      433.26      420.09      5.77 o
   4   7   2      219.45      175.92      3.18 o
   5   7   2     2286.27     2307.35     34.31 o
   6   7   2        7.22        7.46      1.53 o
   7   7   2      247.64      258.72     13.00 o
   8   7   2      136.80      142.13      4.71 o
   9   7   2        7.41        6.48      4.22 o
  10   7   2       10.63       17.62      2.32 o
 -11   8   2       51.39       48.81      5.02 o
 -10   8   2      199.82      208.23     12.05 o
  -9   8   2      159.01      166.66      4.54 o
  -8   8   2        1.32        1.16      1.18 o
  -7   8   2      488.26      505.26      9.31 o
  -6   8   2        0.48        1.02      0.95 o
  -5   8   2      973.44     1019.34     13.78 o
  -4   8   2       13.42       12.82      1.38 o
  -3   8   2      854.69      810.85     10.50 o
  -2   8   2       57.87       71.31      1.32 o
  -1   8   2      155.61      131.65      1.76 o
   0   8   2      452.00      452.49      8.73 o
   1   8   2        8.08        5.48      0.49 o
   2   8   2      152.37      153.99      2.36 o
   3   8   2        3.03        1.92      0.45 o
   4   8   2       46.78       40.75      1.21 o
   5   8   2       64.06       68.68      4.07 o
   6   8   2       11.77        8.41      1.46 o
   7   8   2      117.39      111.46      5.57 o
   8   8   2       63.11       63.88      7.22 o
   9   8   2        0.66        5.98      1.91 o
  10   8   2        1.74        5.27      3.67 o
 -10   9   2        6.55        7.13      1.99 o
  -9   9   2       13.31       10.23      2.33 o
  -8   9   2      349.98      376.39      8.18 o
  -7   9   2       51.52       41.31      1.79 o
  -6   9   2        2.32        3.97      2.32 o
  -5   9   2       12.47       11.46      1.04 o
  -4   9   2       74.27       72.16      1.70 o
  -3   9   2        0.47        0.14      0.64 o
  -2   9   2      162.58      156.35      3.55 o
  -1   9   2      585.79      620.99      7.00 o
   0   9   2       24.30       23.66      1.07 o
   1   9   2      565.72      549.64      6.47 o
   2   9   2      211.29      187.46      4.65 o
   3   9   2        1.64        3.54      0.50 o
   4   9   2      557.12      598.73      9.61 o
   5   9   2      183.87      164.02      3.55 o
   6   9   2      324.49      317.23      8.17 o
   7   9   2        6.65        7.21      3.82 o
   8   9   2      200.11      221.71      6.79 o
   9   9   2       18.75       14.79      3.09 o
  10   9   2      284.98      275.06     17.65 o
 -10  10   2       90.81       87.84      6.42 o
  -9  10   2        0.30        1.09      2.25 o
  -8  10   2      145.93      159.71      5.47 o
  -7  10   2       83.58       86.03      2.92 o
  -6  10   2      437.45      446.86      9.99 o
  -5  10   2      469.15      469.75      8.35 o
  -4  10   2       38.80       33.93      1.87 o
  -3  10   2     2093.95     2097.30     29.39 o
  -2  10   2      113.41      108.39      3.95 o
  -1  10   2      203.54      210.29      7.68 o
   0  10   2     1112.18     1099.20     12.56 o
   1  10   2      292.34      271.59      4.01 o
   2  10   2        0.43        0.30      0.48 o
   3  10   2       85.10       87.19      1.92 o
   4  10   2       53.53       47.69      1.56 o
   5  10   2       30.76       31.53      2.42 o
   6  10   2       30.47       28.41      2.72 o
   7  10   2        0.05        3.37      1.62 o
   8  10   2       20.87       20.03      2.58 o
   9  10   2       35.20       38.09      3.09 o
 -10  11   2        0.05       -2.39      3.12 o
  -9  11   2        0.78        2.69      2.94 o
  -8  11   2        3.22        3.64      3.30 o
  -7  11   2        0.03        1.76      1.92 o
  -6  11   2        3.30        1.65      2.11 o
  -5  11   2      283.82      314.37      8.80 o
  -4  11   2       10.37        9.11      0.73 o
  -3  11   2       44.00       46.97      1.59 o
  -2  11   2       43.75       40.59      1.01 o
  -1  11   2        6.07        4.61      0.52 o
   0  11   2      110.95       98.56      1.60 o
   1  11   2      401.18      416.29      5.93 o
   2  11   2        0.21       -0.67      0.67 o
   3  11   2      319.00      328.70      6.54 o
   4  11   2       51.68       47.12      1.71 o
   5  11   2      154.23      162.60      4.86 o
   6  11   2        4.32        5.17      1.87 o
   7  11   2      528.86      564.22     14.98 o
   8  11   2       65.73       69.27      3.72 o
   9  11   2      227.34      217.20     13.22 o
  -9  12   2        4.89       -1.77      3.43 o
  -8  12   2      238.09      239.72     13.03 o
  -7  12   2        0.45       -0.18      3.00 o
  -6  12   2      105.33      112.14      4.37 o
  -5  12   2       53.82       55.99      5.93 o
  -4  12   2        0.09        0.02      1.47 o
  -3  12   2      257.64      258.72      5.50 o
  -2  12   2        1.83        1.85      0.83 o
  -1  12   2        0.09        0.64      1.19 o
   0  12   2       33.51       28.12      1.14 o
   1  12   2       53.06       57.91      1.54 o
   2  12   2      179.81      186.85      4.15 o
   3  12   2       64.40       62.92      3.79 o
   4  12   2       37.60       39.87      2.66 o
   5  12   2        3.23        3.03      1.80 o
   6  12   2      157.47      153.07     11.78 o
   7  12   2        3.33        2.88      1.90 o
   8  12   2        4.42        5.81      2.57 o
  -8  13   2        0.25       -1.28      2.51 o
  -7  13   2        0.00       -0.80      2.26 o
  -6  13   2       26.81       28.08      3.00 o
  -5  13   2        3.02        3.30      1.47 o
  -4  13   2       11.50        8.31      1.05 o
  -3  13   2        0.21        0.98      1.83 o
  -2  13   2      270.69      273.43      6.12 o
  -1  13   2       69.89       59.50      3.18 o
   0  13   2       86.35       84.34      2.40 o
   1  13   2      265.96      239.86      5.47 o
   2  13   2      879.75      897.77     17.84 o
   3  13   2       62.82       66.07      5.72 o
   4  13   2      189.71      182.67     11.50 o
   5  13   2       55.57       58.29      2.91 o
   6  13   2        0.19        2.94      1.53 o
   7  13   2        0.22        3.12      1.96 o
  -8  14   2        8.46        8.32      2.63 o
  -7  14   2      122.66      105.04      4.83 o
  -6  14   2       57.64       58.60      3.12 o
  -5  14   2      185.21      200.55      6.00 o
  -4  14   2        9.60       13.09      1.53 o
  -3  14   2       28.36       32.17      1.83 o
  -2  14   2        8.17        7.95      1.22 o
  -1  14   2      116.73      128.84      4.04 o
   0  14   2        0.02        0.67      0.92 o
   1  14   2      312.95      325.13      9.18 o
   2  14   2      148.66      158.21      4.77 o
   3  14   2       10.46        8.62      1.35 o
   4  14   2       11.55       10.83      1.35 o
   5  14   2        0.76        0.80      1.16 o
   6  14   2        0.09        0.18      1.77 o
   7  14   2       28.27       26.73      2.51 o
  -7  15   2       16.52       15.17      1.96 o
  -6  15   2       37.86       34.07      2.39 o
  -5  15   2        5.93        4.83      1.59 o
  -4  15   2      212.40      233.72      6.91 o
  -3  15   2      134.58      133.30      4.22 o
  -2  15   2       92.81       94.02      3.49 o
  -1  15   2       63.90       62.94      2.51 o
   0  15   2       91.99       86.62      4.65 o
   1  15   2        8.38       10.28      2.75 o
   2  15   2        0.30        0.18      2.69 o
   3  15   2       20.48       22.08      3.36 o
   4  15   2       43.21       42.57      4.04 o
   5  15   2      165.38      153.62      8.87 o
   6  15   2        4.75        7.77      3.79 o
  -5  16   2       26.74       31.44      4.04 o
  -4  16   2       99.59       99.83      6.24 o
  -3  16   2        0.07        0.61      1.90 o
  -2  16   2       51.98       46.30      4.22 o
  -1  16   2        8.61        9.36      2.14 o
   0  16   2       22.57       23.73      3.49 o
   1  16   2        0.70        2.26      2.57 o
   2  16   2        8.80        6.48      2.87 o
   3  16   2        8.34        7.46      3.00 o
   4  16   2       46.68       40.13      3.67 o
  -4  17   2       45.36       42.82      4.40 o
  -3  17   2        0.32       -2.20      2.20 o
  -2  17   2       38.79       34.56      3.43 o
  -1  17   2       98.76       97.94      6.36 o
   0  17   2        2.41       -3.06      3.06 o
   1  17   2      254.38      259.92     13.46 o
   2  17   2        7.83        1.35      2.87 o
   3  17   2      107.64       97.63      6.61 o
 -11   0   3      253.55      269.78     13.03 o
  -9   0   3      177.30      210.41      8.14 o
  -7   0   3      405.33      351.52      8.33 o
  -5   0   3      369.24      352.57      6.37 o
  -3   0   3     2274.61     2354.29     31.74 o
  -1   0   3     1706.91     1693.10     20.50 o
   1   0   3      219.71      254.71      4.10 o
   3   0   3        5.99        6.12      0.67 o
   5   0   3      508.06      567.69     14.21 o
   7   0   3        0.02        2.87      1.65 o
   9   0   3      150.03      160.72      7.83 o
  11   0   3       50.48       57.50      5.38 o
 -12   1   3        4.50        5.72      2.78 o
 -11   1   3      120.42      135.96      7.04 o
 -10   1   3        0.09       -1.93      1.93 o
  -9   1   3      227.35      211.76      5.82 o
  -8   1   3      659.61      658.81     12.62 o
  -7   1   3        1.05        0.73      1.09 o
  -6   1   3      311.48      307.48      4.70 o
  -5   1   3        1.36        0.43      0.43 o
  -4   1   3     1333.33     1315.89     13.12 o
  -3   1   3       48.75       41.26      0.69 o
  -2   1   3     2924.44     2951.25     26.37 o
  -1   1   3      508.54      564.42      6.07 o
   0   1   3      442.37      492.56      5.21 o
   1   1   3      464.00      508.29      5.24 o
   2   1   3      202.18      178.52      2.45 o
   3   1   3      805.78      781.63      9.02 o
   4   1   3      859.12      860.98     19.80 o
   5   1   3      345.74      370.45      6.34 o
   6   1   3      126.57      115.24      8.11 o
   7   1   3       17.90       20.90      2.05 o
   8   1   3       77.25       72.08      3.16 o
   9   1   3      636.52      672.93     17.51 o
  10   1   3        2.22        4.04      1.83 o
  11   1   3        6.77        4.52      2.16 o
 -12   2   3       18.96       17.59      3.70 o
 -11   2   3       44.93       45.01      3.29 o
 -10   2   3       33.82       32.78      2.32 o
  -9   2   3        0.69        0.73      1.21 o
  -8   2   3      263.57      251.13      6.85 o
  -7   2   3      282.04      286.77      5.42 o
  -6   2   3      550.62      529.63      7.81 o
  -5   2   3      456.41      511.05      6.32 o
  -4   2   3      234.89      219.39      2.60 o
  -3   2   3       73.08       80.04      1.05 o
  -2   2   3       75.01       86.73      1.06 o
  -1   2   3      645.59      644.18      6.28 o
   0   2   3     1138.31     1178.04     10.59 o
   1   2   3      498.70      486.59      5.28 o
   2   2   3        0.12        1.24      0.37 o
   3   2   3       42.94       45.16      1.01 o
   4   2   3        0.01        0.86      0.64 o
   5   2   3      148.19      147.84      2.97 o
   6   2   3      141.24      144.77      3.81 o
   7   2   3      119.66      123.94      7.77 o
   8   2   3        5.36        6.73      1.52 o
   9   2   3       34.64       32.41      2.57 o
  10   2   3       55.55       57.21      4.22 o
  11   2   3        0.06       -0.01      2.63 o
 -12   3   3       79.27       78.02      4.77 o
 -11   3   3       21.30       22.46      3.88 o
 -10   3   3        2.28       -1.61      1.80 o
  -9   3   3        0.33        0.51      1.04 o
  -8   3   3      113.90      104.31      3.30 o
  -7   3   3      386.08      381.23      6.91 o
  -6   3   3       44.28       52.47      1.44 o
  -5   3   3      458.06      449.62      6.47 o
  -4   3   3       94.78      116.87      1.69 o
  -3   3   3      283.04      233.41      2.76 o
  -2   3   3      302.44      312.93      4.29 o
  -1   3   3     2546.46     2499.51     41.19 o
   0   3   3       37.35       46.24      0.66 o
   1   3   3     2599.13     2566.48     52.03 o
   2   3   3      763.49      810.29      8.80 o
   3   3   3       34.99       21.83      1.25 o
   4   3   3      146.97      157.07      2.84 o
   5   3   3      643.41      645.56      9.29 o
   6   3   3       22.56       22.42      2.51 o
   7   3   3      452.33      473.41      9.88 o
   8   3   3       88.84       86.21      3.50 o
   9   3   3        7.52        7.35      1.93 o
  10   3   3        0.00        2.18      2.14 o
  11   3   3       30.40       28.58      3.37 o
 -12   4   3      245.53      230.59     13.40 o
 -11   4   3      119.93      119.32      4.78 o
 -10   4   3      140.75      157.74      4.69 o
  -9   4   3      268.30      265.63      6.21 o
  -8   4   3      291.20      315.33      6.08 o
  -7   4   3       60.60       44.04      1.67 o
  -6   4   3      447.94      459.59      6.99 o
  -5   4   3       74.36       70.08      1.59 o
  -4   4   3       66.23       86.21      1.36 o
  -3   4   3       17.34       20.49      0.50 o
  -2   4   3      615.96      654.11     16.18 o
  -1   4   3       41.04       47.31      0.97 o
   0   4   3      133.83      154.57      3.79 o
   1   4   3     2439.45     2640.65     28.67 o
   2   4   3     1986.82     2192.21     27.48 o
   3   4   3       42.00       45.15      2.84 o
   4   4   3       67.74       62.67      4.59 o
   5   4   3        2.88        6.26      1.32 o
   6   4   3      123.54      115.87      3.15 o
   7   4   3        1.70        5.52      1.47 o
   8   4   3        7.35        8.56      3.85 o
   9   4   3      122.06      126.11      4.76 o
  10   4   3       34.26       34.10      3.37 o
  11   4   3       72.91       66.60      8.53 o
 -12   5   3       10.25        9.22      2.89 o
 -11   5   3       71.65       83.05      5.10 o
 -10   5   3      121.05      126.68      3.95 o
  -9   5   3       94.36       89.44      2.90 o
  -8   5   3      147.79      135.83      3.34 o
  -7   5   3        0.46        2.47      0.93 o
  -6   5   3      286.44      266.21      4.50 o
  -5   5   3      443.47      428.73      5.85 o
  -4   5   3     1234.18     1190.73     12.96 o
  -3   5   3       21.73       43.77      0.78 o
  -2   5   3     1042.62      998.17     23.44 o
  -1   5   3      136.26      166.78      2.68 o
   0   5   3     1693.13     1707.29     22.65 o
   1   5   3      693.91      799.61      8.39 o
   2   5   3     2469.53     2603.63     31.37 o
   3   5   3       74.86       59.24      2.14 o
   4   5   3      122.68      121.23      4.25 o
   5   5   3      345.93      331.27      5.57 o
   6   5   3        9.86       11.57      2.57 o
   7   5   3       18.05       17.39      2.20 o
   8   5   3       43.27       40.27      3.82 o
   9   5   3        0.02        2.78      2.48 o
  10   5   3        0.04        1.87      1.95 o
 -12   6   3        2.35        0.37      3.91 o
 -11   6   3        1.45        0.78      2.23 o
 -10   6   3        4.59        5.93      1.97 o
  -9   6   3       49.53       44.51      2.11 o
  -8   6   3      616.03      602.03     10.95 o
  -7   6   3     1297.76     1329.11     17.80 o
  -6   6   3      827.85      757.42      9.90 o
  -5   6   3      258.88      257.37      3.82 o
  -4   6   3       23.52       19.95      1.25 o
  -3   6   3        3.87        1.86      0.32 o
  -2   6   3       40.52       49.44      1.13 o
  -1   6   3      483.96      520.14      7.73 o
   0   6   3       46.41       49.50      1.96 o
   1   6   3      130.44      124.88      1.56 o
   2   6   3      139.95      152.40      3.33 o
   3   6   3      121.03      120.75      4.25 o
   4   6   3       47.20       52.68      3.46 o
   5   6   3        9.47        8.51      1.44 o
   6   6   3        2.04        3.03      1.40 o
   7   6   3      172.44      169.33      5.64 o
   8   6   3       78.12       81.64      3.61 o
   9   6   3      416.51      431.92     16.95 o
  10   6   3       26.94       20.98      4.50 o
 -11   7   3      155.71      146.19      6.39 o
 -10   7   3       15.75       17.42      1.90 o
  -9   7   3       59.15       63.17      2.34 o
  -8   7   3       12.63       14.02      1.44 o
  -7   7   3       13.67       15.95      0.96 o
  -6   7   3      161.38      145.55      2.59 o
  -5   7   3     1343.75     1307.84     15.93 o
  -4   7   3      206.99      201.71      3.12 o
  -3   7   3      164.17      160.93      2.46 o
  -2   7   3      393.10      404.33      5.23 o
  -1   7   3      901.75      973.17      9.99 o
   0   7   3     1546.51     1595.93     21.70 o
   1   7   3      614.52      585.52      6.59 o
   2   7   3      615.95      571.43     10.14 o
   3   7   3      213.64      198.53      3.88 o
   4   7   3      224.56      237.82      4.53 o
   5   7   3      535.27      480.63     11.45 o
   6   7   3        2.07        4.86      1.49 o
   7   7   3       46.91       46.10      5.20 o
   8   7   3       54.55       56.25      6.39 o
   9   7   3      129.05      120.52      5.90 o
  10   7   3        8.84        5.77      2.17 o
 -11   8   3      113.94      114.70      5.75 o
 -10   8   3      258.53      256.02     17.01 o
  -9   8   3        1.31        1.35      1.49 o
  -8   8   3      203.20      200.97      5.23 o
  -7   8   3       60.46       60.04      2.04 o
  -6   8   3      309.05      283.97      5.57 o
  -5   8   3        1.48        1.44      0.58 o
  -4   8   3        0.50        0.49      1.32 o
  -3   8   3      254.27      255.03      3.76 o
  -2   8   3       18.03       19.13      0.48 o
  -1   8   3      442.24      474.54      5.30 o
   0   8   3       23.92       22.42      0.43 o
   1   8   3      258.45      219.76      2.81 o
   2   8   3       38.69       32.53      0.76 o
   3   8   3       69.65       67.73      2.32 o
   4   8   3       46.45       38.03      2.29 o
   5   8   3      179.66      170.38      4.54 o
   6   8   3        0.18        1.13      1.16 o
   7   8   3       23.71       20.56      3.67 o
   8   8   3        0.82        6.25      2.34 o
   9   8   3       61.70       62.24     10.00 o
  10   8   3       11.36        9.81      3.76 o
 -11   9   3      203.63      185.01     11.99 o
 -10   9   3       39.72       33.66      2.76 o
  -9   9   3       57.51       70.47      3.83 o
  -8   9   3        0.01        5.76      2.12 o
  -7   9   3      197.55      206.89      5.20 o
  -6   9   3       17.65       19.01      1.87 o
  -5   9   3       29.24       29.54      1.43 o
  -4   9   3      158.27      152.05      3.06 o
  -3   9   3        1.20        0.67      0.61 o
  -2   9   3      579.93      605.55      8.04 o
  -1   9   3       65.31       58.54      1.01 o
   0   9   3     1390.74     1450.58     25.55 o
   1   9   3      936.63      958.68     11.25 o
   2   9   3      636.02      644.70     16.93 o
   3   9   3      465.28      486.44      8.21 o
   4   9   3       64.72       65.89      2.27 o
   5   9   3      503.55      541.10     12.09 o
   6   9   3      148.65      147.68      5.69 o
   7   9   3      173.68      179.27      5.75 o
   8   9   3        9.26       11.13      4.04 o
   9   9   3        1.21       -1.96      1.96 o
 -10  10   3        1.74        2.74      2.01 o
  -9  10   3      280.04      262.88     35.64 o
  -8  10   3      126.52      120.47      4.64 o
  -7  10   3       37.99       40.47      2.79 o
  -6  10   3       13.12       10.42      2.84 o
  -5  10   3      735.45      715.31     16.51 o
  -4  10   3        0.66       -0.53      0.90 o
  -3  10   3      199.86      201.66      4.04 o
  -2  10   3      146.11      134.40      2.29 o
  -1  10   3       49.55       47.68      1.19 o
   0  10   3        3.28        6.27      0.43 o
   1  10   3      400.14      404.18      5.17 o
   2  10   3       42.42       36.20      0.95 o
   3  10   3        6.61        6.42      0.94 o
   4  10   3       58.71       54.94      2.28 o
   5  10   3        8.17        8.60      1.31 o
   6  10   3       31.08       29.71      2.31 o
   7  10   3       96.08       95.40      4.92 o
   8  10   3        6.64        9.99      6.02 o
   9  10   3       28.48       23.23      2.52 o
 -10  11   3       86.64       80.75      7.59 o
  -9  11   3        4.25        1.35      2.35 o
  -8  11   3      472.55      505.18     19.00 o
  -7  11   3       56.78       62.50      3.24 o
  -6  11   3       38.49       35.79      2.28 o
  -5  11   3      116.79      110.28      5.44 o
  -4  11   3      465.34      485.90      9.53 o
  -3  11   3      112.00      111.47      2.77 o
  -2  11   3     1002.27     1038.22     20.25 o
  -1  11   3       25.05       19.30      1.19 o
   0  11   3        6.13        3.09      0.39 o
   1  11   3       12.41       14.98      1.07 o
   2  11   3      107.11      124.66      2.98 o
   3  11   3       30.74       39.20      2.63 o
   4  11   3      431.04      445.67      9.33 o
   5  11   3       91.82       99.71      4.89 o
   6  11   3      117.92      120.93     10.16 o
   7  11   3      122.83      121.61      5.12 o
   8  11   3      549.02      561.67     18.37 o
  -9  12   3       68.55       63.98      5.57 o
  -8  12   3       17.23       23.79      4.28 o
  -7  12   3        9.71       16.14      2.42 o
  -6  12   3        0.02        0.15      1.38 o
  -5  12   3        0.59        0.59      0.94 o
  -4  12   3      121.63      119.57      3.20 o
  -3  12   3       66.64       56.52      3.70 o
  -2  12   3     1025.95     1075.40     16.80 o
  -1  12   3       17.76       17.34      0.92 o
   0  12   3       92.97       81.84      1.88 o
   1  12   3       76.69       73.58      2.04 o
   2  12   3       11.03       11.41      1.53 o
   3  12   3      279.20      288.56      6.38 o
   4  12   3       14.21       13.60      1.29 o
   5  12   3        1.97        4.98      1.41 o
   6  12   3       52.32       53.59      2.61 o
   7  12   3       56.46       50.74      5.60 o
   8  12   3        0.40        5.57      2.57 o
  -8  13   3       10.64       12.29      3.98 o
  -7  13   3       28.47       32.17      4.34 o
  -6  13   3       39.59       35.51      1.92 o
  -5  13   3      122.06      126.55      3.66 o
  -4  13   3      117.73      107.99      3.06 o
  -3  13   3      157.84      161.41      5.54 o
  -2  13   3      202.84      210.93      6.79 o
  -1  13   3      662.86      674.18     13.71 o
   0  13   3       34.77       38.67      1.62 o
   1  13   3      180.51      166.05      3.93 o
   2  13   3       11.60        5.81      2.17 o
   3  13   3      801.55      856.41     16.88 o
   4  13   3        0.21        0.25      1.02 o
   5  13   3      664.14      708.63     18.15 o
   6  13   3        1.07       -0.86      1.47 o
   7  13   3        5.22        2.57      1.65 o
  -8  14   3       50.90       41.90      5.20 o
  -7  14   3       48.56       42.39      2.69 o
  -6  14   3       98.78       94.21      3.98 o
  -5  14   3        1.64        3.43      1.28 o
  -4  14   3      302.01      310.55      8.44 o
  -3  14   3       35.57       37.61      2.42 o
  -2  14   3       63.62       64.38      3.09 o
  -1  14   3       24.10       18.19      1.68 o
   0  14   3       10.72       10.57      2.35 o
   1  14   3       32.76       30.98      1.92 o
   2  14   3       34.66       31.93      2.18 o
   3  14   3      182.00      192.90      8.69 o
   4  14   3       39.88       31.44      3.24 o
   5  14   3       19.70       11.56      3.85 o
  -7  15   3       78.77       87.90      6.85 o
  -6  15   3       83.37       73.47      5.63 o
  -5  15   3       50.55       51.01      4.77 o
  -4  15   3       85.56       85.82      6.12 o
  -3  15   3       84.82       89.49      4.83 o
  -2  15   3      165.80      181.64      8.75 o
  -1  15   3       54.77       59.09      3.98 o
   0  15   3       70.37       69.37      4.28 o
   1  15   3       66.32       66.00      4.04 o
   2  15   3      165.83      156.99      7.53 o
   3  15   3        6.38        7.34      3.24 o
   4  15   3       10.33        8.93      2.45 o
   5  15   3      143.90      124.49      7.28 o
  -5  16   3      325.07      292.62     15.42 o
  -4  16   3       32.63       27.65      3.36 o
  -3  16   3      206.70      203.19     10.22 o
  -2  16   3        0.23        0.37      3.30 o
  -1  16   3       30.46       27.10      3.67 o
   0  16   3       32.21       39.02      4.10 o
   1  16   3        9.85       16.21      3.67 o
   2  16   3       30.02       25.81      3.67 o
   3  16   3      184.46      167.33      9.85 o
   4  16   3       51.60       38.17      3.91 o
  -3  17   3       16.00       13.09      3.18 o
  -2  17   3      225.75      222.46     11.87 o
  -1  17   3       10.33        8.26      2.45 o
   0  17   3      185.47      163.66      8.99 o
   1  17   3      138.70      128.65      8.26 o
   2  17   3      264.27      255.88     13.71 o
 -12   0   4       16.34       14.86      3.49 o
 -10   0   4       33.93       28.81      3.24 o
  -8   0   4     1214.47     1252.19     24.22 o
  -6   0   4      982.04     1019.11     18.95 o
  -4   0   4      323.85      356.59      5.57 o
  -2   0   4      443.84      482.41      6.68 o
   0   0   4      350.21      327.76      4.84 o
   2   0   4       93.75       70.36      1.84 o
   4   0   4       53.46       39.70      2.32 o
   6   0   4      397.88      413.98     11.75 o
   8   0   4       31.03       33.15      3.18 o
  10   0   4      554.24      562.00     26.75 o
 -12   1   4        8.28        6.98      2.48 o
 -11   1   4      431.21      458.86     13.78 o
 -10   1   4       64.15       66.51      3.73 o
  -9   1   4      208.98      208.40      4.83 o
  -8   1   4      803.94      715.10     11.70 o
  -7   1   4     1056.37     1038.63     13.89 o
  -6   1   4       55.29       48.17      1.28 o
  -5   1   4     1027.86      968.21     11.17 o
  -4   1   4       67.59       45.35      0.84 o
  -3   1   4       56.45       28.25      0.57 o
  -2   1   4      307.33      299.96      3.01 o
  -1   1   4      735.79      724.46      6.54 o
   0   1   4      524.65      528.35      5.14 o
   1   1   4      855.23      809.79      8.29 o
   2   1   4       49.27       50.76      0.95 o
   3   1   4      730.93      704.60      9.62 o
   4   1   4      458.96      488.71      8.17 o
   5   1   4      800.45      828.58     14.17 o
   6   1   4       65.84       67.56      2.64 o
   7   1   4      351.09      353.84      7.93 o
   8   1   4        0.02        1.79      2.35 o
   9   1   4      209.21      208.83      6.68 o
  10   1   4      163.75      170.54      9.18 o
 -12   2   4       16.28       14.19      3.45 o
 -11   2   4      118.05      118.16     13.98 o
 -10   2   4        0.76       -0.18      1.33 o
  -9   2   4      108.84      101.15      2.90 o
  -8   2   4      401.76      379.95      7.01 o
  -7   2   4       37.96       34.61      1.58 o
  -6   2   4      148.93      134.79      2.43 o
  -5   2   4      126.91      123.78      2.03 o
  -4   2   4      271.23      298.47      3.39 o
  -3   2   4      298.16      350.21      6.77 o
  -2   2   4       60.96       82.98      1.19 o
  -1   2   4      683.03      713.75      9.02 o
   0   2   4      481.69      489.66      4.90 o
   1   2   4       99.40       93.49      1.68 o
   2   2   4      119.37      120.43      1.76 o
   3   2   4       16.91       16.12      0.95 o
   4   2   4        0.37        1.16      0.89 o
   5   2   4        0.23        0.69      0.82 o
   6   2   4       17.72       15.91      2.29 o
   7   2   4        0.05        0.70      2.35 o
   8   2   4      179.70      185.05      5.77 o
   9   2   4       81.59       85.43      3.80 o
  10   2   4       14.32       12.88      2.95 o
 -12   3   4       49.48       52.38      4.71 o
 -11   3   4       12.92       11.25      2.98 o
 -10   3   4       53.76       53.52      2.45 o
  -9   3   4        0.03       -0.86      2.05 o
  -8   3   4      152.13      164.42      3.80 o
  -7   3   4       10.97       11.44      1.04 o
  -6   3   4      605.92      608.65      9.05 o
  -5   3   4       16.76       12.32      0.70 o
  -4   3   4     1870.34     1899.47     18.57 o
  -3   3   4      248.13      262.64      2.82 o
  -2   3   4     2843.32     2934.24     37.99 o
  -1   3   4       62.50       58.01      0.76 o
   0   3   4     3261.71     3116.28     41.31 o
   1   3   4     1600.24     1819.27     26.53 o
   2   3   4     6613.50     6977.24    132.19 o
   3   3   4        0.64       -0.35      0.63 o
   4   3   4      135.42      131.10      2.65 o
   5   3   4      212.80      213.45      4.61 o
   6   3   4       10.03       12.71      1.66 o
   7   3   4       35.97       39.78      3.30 o
   8   3   4       98.67       94.19      3.63 o
   9   3   4       93.82       92.50      5.81 o
  10   3   4       25.07       28.12      3.58 o
 -12   4   4       52.22       51.06      4.25 o
 -11   4   4      182.71      190.69     11.81 o
 -10   4   4      149.16      153.78     14.19 o
  -9   4   4      139.15      149.35      4.03 o
  -8   4   4      232.96      224.39      4.78 o
  -7   4   4      296.92      281.76      5.50 o
  -6   4   4      374.71      360.96      5.65 o
  -5   4   4      484.53      466.68      6.18 o
  -4   4   4        4.72        7.07      0.50 o
  -3   4   4      135.22      162.55      2.03 o
  -2   4   4      105.31      117.97      2.54 o
  -1   4   4      110.41      137.06      2.05 o
   0   4   4      149.67      158.97      1.75 o
   1   4   4      127.41      149.45      1.84 o
   2   4   4      890.48     1017.42     18.55 o
   3   4   4      473.31      520.85     16.07 o
   4   4   4       43.92       38.56      2.23 o
   5   4   4       13.86       11.06      0.94 o
   6   4   4      607.60      639.57     12.21 o
   7   4   4      122.26      126.63      4.29 o
   8   4   4      106.59      106.30      8.96 o
   9   4   4      201.28      209.71      6.70 o
  10   4   4       12.13        6.38      5.78 o
 -12   5   4       15.31       17.55      4.22 o
 -11   5   4       66.17       58.11      9.14 o
 -10   5   4       49.79       49.27      2.26 o
  -9   5   4      289.93      288.56      7.40 o
  -8   5   4       24.43       22.40      1.77 o
  -7   5   4      483.73      454.21      6.66 o
  -6   5   4       18.80       22.44      0.89 o
  -5   5   4     1193.34     1128.29     13.70 o
  -4   5   4      325.73      337.02      4.37 o
  -3   5   4     1707.25     1697.05     21.97 o
  -2   5   4       25.70       32.15      0.64 o
  -1   5   4     1737.81     1707.78     26.44 o
   0   5   4      579.70      610.27      8.89 o
   1   5   4       42.41       32.97      0.95 o
   2   5   4       74.00       63.82      1.10 o
   3   5   4      115.64      117.48      2.24 o
   4   5   4      187.17      191.47      5.57 o
   5   5   4      856.07      861.26     13.18 o
   6   5   4      676.60      669.07     13.42 o
   7   5   4      119.75      129.96      4.25 o
   8   5   4        8.63       11.82      2.32 o
   9   5   4       91.39       91.34      4.46 o
  10   5   4       10.11       10.86      4.89 o
 -11   6   4       19.87       23.82      4.89 o
 -10   6   4      171.38      167.75     16.15 o
  -9   6   4       23.23       17.09      1.65 o
  -8   6   4       85.98       82.31      4.22 o
  -7   6   4        0.86       -0.66      0.66 o
  -6   6   4     1358.34     1326.01     16.36 o
  -5   6   4      224.87      241.56      3.98 o
  -4   6   4      217.77      225.59      3.09 o
  -3   6   4       23.15       18.85      0.61 o
  -2   6   4      146.71      134.09      1.62 o
  -1   6   4        7.49       11.73      0.67 o
   0   6   4       62.37       72.87      1.68 o
   1   6   4      166.60      160.03      2.07 o
   2   6   4     1377.25     1432.28     22.22 o
   3   6   4      662.66      723.83     10.14 o
   4   6   4      413.55      429.12      7.44 o
   5   6   4      210.31      197.46      4.89 o
   6   6   4      600.94      600.71     11.77 o
   7   6   4       31.02       28.56      2.32 o
   8   6   4       10.90        9.66      1.87 o
   9   6   4        0.10        4.05      1.92 o
  10   6   4        4.05        3.99      2.42 o
 -11   7   4       70.27       78.63      5.09 o
 -10   7   4      121.74      110.62      4.60 o
  -9   7   4       59.79       55.49      2.37 o
  -8   7   4      145.59      149.29      4.07 o
  -7   7   4      171.48      181.22      3.52 o
  -6   7   4        0.23        0.61      1.16 o
  -5   7   4      510.19      506.01      6.93 o
  -4   7   4      998.36      996.61     12.21 o
  -3   7   4      536.75      509.86     13.08 o
  -2   7   4      542.56      487.83     13.75 o
  -1   7   4      532.55      527.71     11.30 o
   0   7   4     1058.18     1052.41     16.26 o
   1   7   4      439.41      430.36      5.33 o
   2   7   4      346.43      306.72      4.26 o
   3   7   4      370.14      366.12      6.28 o
   4   7   4      125.37      124.87      5.08 o
   5   7   4       37.01       40.52      1.93 o
   6   7   4      267.39      258.34      7.40 o
   7   7   4        0.31        0.89      2.78 o
   8   7   4        3.05        7.29      2.24 o
   9   7   4       92.19       94.05     10.58 o
 -11   8   4      266.89      250.19     10.38 o
 -10   8   4        0.96        0.17      4.10 o
  -9   8   4      126.18      152.63      5.08 o
  -8   8   4        6.21        4.40      1.53 o
  -7   8   4      117.24       97.42      2.85 o
  -6   8   4      317.17      306.42      5.10 o
  -5   8   4       14.72       16.51      0.86 o
  -4   8   4      421.59      409.24      6.43 o
  -3   8   4       29.40       28.72      0.75 o
  -2   8   4      308.47      322.78     14.66 o
  -1   8   4        0.51        2.48      1.16 o
   0   8   4       27.07       24.10      1.08 o
   1   8   4      198.75      180.82      3.95 o
   2   8   4      371.20      352.50     10.93 o
   3   8   4       13.16       11.91      0.80 o
   4   8   4        1.51        0.43      1.83 o
   5   8   4       63.39       67.08      2.54 o
   6   8   4       39.06       41.41      2.47 o
   7   8   4      288.39      308.58     11.01 o
   8   8   4        0.21       -0.20      1.84 o
   9   8   4      152.67      161.23      7.18 o
 -11   9   4        2.50       -0.80      3.00 o
 -10   9   4       10.04       11.20      2.31 o
  -9   9   4       35.72       47.97      3.37 o
  -8   9   4       94.07      101.68      7.89 o
  -7   9   4       53.98       50.56      2.91 o
  -6   9   4      233.60      233.33      6.06 o
  -5   9   4      959.94      976.07     15.77 o
  -4   9   4      855.54      914.41     14.03 o
  -3   9   4      140.59      125.65      2.42 o
  -2   9   4     1354.07     1471.62     23.88 o
  -1   9   4      110.23      107.17      4.59 o
   0   9   4       36.07       38.68      1.87 o
   1   9   4      625.01      591.58     11.13 o
   2   9   4      273.94      267.19      4.35 o
   3   9   4        7.98        5.39      0.85 o
   4   9   4      125.51      122.90      3.61 o
   5   9   4      181.06      191.65      5.58 o
   6   9   4      251.94      268.44      7.71 o
   7   9   4       21.26       20.76      2.87 o
   8   9   4      352.29      370.94     13.22 o
   9   9   4       43.09       39.81      3.24 o
 -10  10   4       28.35       24.94      2.74 o
  -9  10   4      149.80      165.10      6.66 o
  -8  10   4       85.23       82.85      8.04 o
  -7  10   4       21.87       20.33      2.44 o
  -6  10   4       12.19       15.67      1.77 o
  -5  10   4        0.98        5.65      1.86 o
  -4  10   4       13.61       15.39      4.83 o
  -3  10   4       38.89       40.46      2.39 o
  -2  10   4       21.00       19.72      1.27 o
  -1  10   4       54.94       62.74      2.07 o
   0  10   4      371.40      384.44      7.44 o
   1  10   4       15.00        7.91      0.92 o
   2  10   4      250.47      254.26      4.53 o
   3  10   4        2.54        4.03      1.01 o
   4  10   4      109.57      112.21      3.09 o
   5  10   4       27.12       29.58      1.90 o
   6  10   4       19.24       22.58      1.74 o
   7  10   4       13.53       14.84      1.81 o
   8  10   4       93.75       93.12      4.46 o
 -10  11   4      102.35       76.16      5.81 o
  -9  11   4      323.69      309.33     11.41 o
  -8  11   4        0.01        2.79      2.42 o
  -7  11   4      648.86      693.63     18.29 o
  -6  11   4        0.39        1.29      4.50 o
  -5  11   4       56.12       58.44      6.64 o
  -4  11   4       64.04       58.73      1.84 o
  -3  11   4       45.23       40.39      1.36 o
  -2  11   4      105.59      108.29      5.87 o
  -1  11   4      281.29      271.06      5.91 o
   0  11   4       48.53       43.35      4.43 o
   1  11   4      130.17      122.33      3.17 o
   2  11   4       35.27       47.64      2.78 o
   3  11   4      248.55      264.59      6.10 o
   4  11   4       43.76       52.54      2.09 o
   5  11   4      440.85      462.22      9.86 o
   6  11   4        3.98        2.28      2.02 o
   7  11   4       15.30       15.26      3.03 o
   8  11   4       21.11       15.54      2.56 o
  -9  12   4       33.07       31.13      4.40 o
  -8  12   4        0.11       -1.97      2.47 o
  -7  12   4       92.91      101.03      4.51 o
  -6  12   4        1.41        4.10      2.12 o
  -5  12   4        0.03        0.38      0.87 o
  -4  12   4        8.41        5.88      1.19 o
  -3  12   4      339.40      360.06      7.75 o
  -2  12   4      186.49      182.90      5.52 o
  -1  12   4       43.42       40.81      4.47 o
   0  12   4       13.49       17.83      2.39 o
   1  12   4        9.85        7.96      1.38 o
   2  12   4       14.12        8.47      1.47 o
   3  12   4      145.85      157.11      5.14 o
   4  12   4        4.18        3.75      0.88 o
   5  12   4        6.80        6.02      2.23 o
   6  12   4      156.10      139.37     12.69 o
   7  12   4        0.86       -1.66      1.66 o
  -8  13   4      211.72      207.84     12.79 o
  -7  13   4        4.98        3.98      1.73 o
  -6  13   4      190.48      183.53      4.84 o
  -5  13   4      123.85      130.22      7.83 o
  -4  13   4      450.05      503.42     15.98 o
  -3  13   4       44.48       45.97      2.87 o
  -2  13   4      246.55      263.17      7.59 o
  -1  13   4       55.40       54.48      2.13 o
   0  13   4      193.83      214.24      6.21 o
   1  13   4       84.73       81.10      3.28 o
   2  13   4       59.82       61.49      3.17 o
   3  13   4       16.85       14.55      2.14 o
   4  13   4       28.60       25.21      2.29 o
   5  13   4        2.53        1.23      1.89 o
   6  13   4       13.29       12.07      2.43 o
  -6  14   4      156.82      162.24      9.05 o
  -5  14   4        2.86        3.85      2.20 o
  -4  14   4       15.73       14.01      2.87 o
  -3  14   4        1.79        2.12      1.92 o
  -2  14   4        0.45       -0.53      2.75 o
  -1  14   4      233.28      226.96      7.01 o
   0  14   4       18.53       19.55      2.37 o
   1  14   4       59.01       59.12      4.92 o
   2  14   4       41.76       33.70      2.18 o
   3  14   4       16.39       14.41      2.94 o
   4  14   4       82.01       88.44      4.45 o
   5  14   4        0.45       -1.28      2.32 o
  -6  15   4       61.46       56.83      5.51 o
  -5  15   4        4.21       13.27      3.91 o
  -4  15   4       16.26       13.40      3.55 o
  -3  15   4       21.29       21.96      3.91 o
  -2  15   4       10.72        6.24      2.51 o
  -1  15   4      151.30      154.47      7.22 o
   0  15   4       90.30       95.61      5.63 o
   1  15   4       39.59       40.68      3.24 o
   2  15   4      547.28      560.28     25.71 o
   3  15   4      179.24      168.43      9.05 o
  -5  16   4       40.78       45.94      4.89 o
  -4  16   4       15.47       19.88      3.98 o
  -3  16   4       35.41       35.97      4.34 o
  -2  16   4        3.00        5.26      3.55 o
  -1  16   4       65.29       72.98      5.63 o
   0  16   4      111.67      143.57      8.50 o
   1  16   4        1.48        3.61      2.39 o
   2  16   4       68.00       62.39      4.53 o
   3  16   4       31.27       23.43      3.18 o
  -3  17   4      198.69      200.98     11.32 o
  -2  17   4      113.79      111.46      7.65 o
  -1  17   4      301.67      289.24     16.09 o
   0  17   4       40.63       31.07      3.73 o
   1  17   4       37.69       32.48      4.77 o
 -11   0   5       49.33       49.55      5.63 o
  -9   0   5       20.72       16.09      1.77 o
  -7   0   5      252.80      245.52      6.06 o
  -5   0   5       93.12      100.88      2.39 o
  -3   0   5     1223.78     1287.85     16.33 o
  -1   0   5     3796.89     3827.57     55.38 o
   1   0   5      706.86      698.72     10.24 o
   3   0   5      389.10      359.51      9.86 o
   5   0   5      436.21      410.84     12.12 o
   7   0   5      349.50      343.09     13.28 o
   9   0   5       84.24       80.69      5.20 o
 -12   1   5      122.91      136.49      6.33 o
 -11   1   5      145.45      129.51      4.90 o
 -10   1   5      288.62      303.51      7.45 o
  -9   1   5      113.50      115.13      3.47 o
  -8   1   5      126.41      129.12      3.79 o
  -7   1   5     1435.88     1327.20     17.46 o
  -6   1   5       15.83       14.14      1.90 o
  -5   1   5      364.93      358.52      4.78 o
  -4   1   5      379.19      387.92      4.90 o
  -3   1   5      121.34      155.73      1.79 o
  -2   1   5     1815.38     1829.44     16.90 o
  -1   1   5      170.12      206.80      2.29 o
   0   1   5      689.96      676.23      7.26 o
   1   1   5       81.18       99.97      1.44 o
   2   1   5       28.76       21.58      0.92 o
   3   1   5       60.87       59.33      3.55 o
   4   1   5        2.98        2.92      0.99 o
   5   1   5      322.15      345.38      7.34 o
   6   1   5        2.83        2.43      2.78 o
   7   1   5       69.93       69.07      3.05 o
   8   1   5        2.15        3.85      2.17 o
   9   1   5        4.31        5.96      2.06 o
  10   1   5       24.08       21.75      3.06 o
 -12   2   5       74.25       67.86      4.21 o
 -11   2   5      111.71      111.90      5.24 o
 -10   2   5        0.49        1.22      1.82 o
  -9   2   5        1.21       -1.55      2.29 o
  -8   2   5        0.19       -1.28      1.28 o
  -7   2   5       56.11       50.68      1.54 o
  -6   2   5     1294.22     1155.45     14.01 o
  -5   2   5      444.25      427.70      8.79 o
  -4   2   5     1378.65     1335.68     15.17 o
  -3   2   5      210.83      214.11      3.70 o
  -2   2   5        6.46        1.98      0.80 o
  -1   2   5        0.88        2.16      0.52 o
   0   2   5      488.02      496.84      5.02 o
   1   2   5        6.57        5.22      0.73 o
   2   2   5        0.09        1.04      0.50 o
   3   2   5       31.99       32.70      1.96 o
   4   2   5       85.37       76.08      2.52 o
   5   2   5       90.91       91.99      6.18 o
   6   2   5      452.27      459.72     10.25 o
   7   2   5       33.57       34.54      2.21 o
   8   2   5       50.26       54.63      4.10 o
   9   2   5      103.57      111.87      5.28 o
  10   2   5      191.57      188.80      8.59 o
 -12   3   5       59.56       59.75      4.00 o
 -11   3   5      233.46      248.22      6.68 o
 -10   3   5       16.02       19.38      3.15 o
  -9   3   5      249.17      235.68      5.65 o
  -8   3   5       23.31       18.96      1.33 o
  -7   3   5      804.17      806.06     19.42 o
  -6   3   5      109.63      110.23      2.54 o
  -5   3   5     1518.24     1486.85     16.45 o
  -4   3   5       36.91       44.14      1.50 o
  -3   3   5     1324.74     1247.23     12.78 o
  -2   3   5       56.83       55.36      0.78 o
  -1   3   5     1417.77     1417.99     21.72 o
   0   3   5      553.21      598.26      6.00 o
   1   3   5      293.80      354.62      4.17 o
   2   3   5       31.21       29.78      1.71 o
   3   3   5      250.34      245.01      4.35 o
   4   3   5        3.76        2.95      0.84 o
   5   3   5        0.23       -0.81      0.81 o
   6   3   5       11.83       10.09      3.64 o
   7   3   5      229.40      222.55      6.49 o
   8   3   5        0.14       -1.85      1.85 o
   9   3   5        7.73        7.22      1.96 o
  10   3   5       19.81       22.63      3.44 o
 -12   4   5       18.09       22.57      3.98 o
 -11   4   5      105.36      108.14      5.81 o
 -10   4   5       13.28       14.74      2.06 o
  -9   4   5       67.77       66.91      2.45 o
  -8   4   5       20.99       18.66      2.94 o
  -7   4   5      226.96      219.46      3.61 o
  -6   4   5       77.02       74.67      1.63 o
  -5   4   5       84.53       90.82      1.75 o
  -4   4   5      153.93      167.76      2.29 o
  -3   4   5       35.51       25.35      0.86 o
  -2   4   5      138.89      138.25      2.08 o
  -1   4   5        4.59        1.30      0.19 o
   0   4   5      224.62      194.13      2.29 o
   1   4   5     1179.03     1187.39     21.60 o
   2   4   5      206.75      187.61      5.26 o
   3   4   5      419.28      423.30      7.29 o
   4   4   5      902.76      924.92     13.94 o
   5   4   5        0.14        2.14      1.68 o
   6   4   5      629.84      638.85     13.13 o
   7   4   5        8.00        7.91      2.66 o
   8   4   5      153.71      165.79      5.72 o
   9   4   5      208.86      225.15      8.76 o
  10   4   5       15.13       14.97      2.82 o
 -12   5   5      107.94       93.47      8.56 o
 -11   5   5        0.37       -1.09      1.97 o
 -10   5   5      223.07      225.87      8.26 o
  -9   5   5        3.04        4.67      1.03 o
  -8   5   5      332.24      351.00      6.19 o
  -7   5   5       26.64       18.56      0.95 o
  -6   5   5      319.46      333.80      5.05 o
  -5   5   5       43.68       32.96      0.93 o
  -4   5   5      553.40      522.96      6.41 o
  -3   5   5       77.24       73.23      1.39 o
  -2   5   5        0.53        2.34      0.61 o
  -1   5   5      149.53      135.11      3.37 o
   0   5   5      845.14      864.89     14.96 o
   1   5   5      615.59      607.14     12.44 o
   2   5   5     1260.88     1342.08     38.28 o
   3   5   5      193.72      222.49      3.73 o
   4   5   5        0.55        0.51      0.74 o
   5   5   5      189.60      183.60      4.71 o
   6   5   5      260.80      254.72     10.95 o
   7   5   5        3.14        2.94      1.62 o
   8   5   5       28.48       30.86      2.45 o
   9   5   5        3.96        2.25      2.55 o
 -11   6   5      163.18      169.97      7.70 o
 -10   6   5       66.34       72.91      7.98 o
  -9   6   5       35.73       33.82      4.19 o
  -8   6   5       43.92       33.03      1.74 o
  -7   6   5      106.77      101.91      3.09 o
  -6   6   5       36.36       34.30      1.13 o
  -5   6   5       90.01       72.19      2.54 o
  -4   6   5       29.91       35.41      2.29 o
  -3   6   5     1262.84     1282.23     14.59 o
  -2   6   5       69.75       81.05      1.86 o
  -1   6   5      590.21      568.18      9.11 o
   0   6   5      116.70      106.20      2.62 o
   1   6   5      382.66      406.84      4.98 o
   2   6   5      137.53      101.08      3.00 o
   3   6   5     1829.12     1984.29     28.83 o
   4   6   5      200.39      208.82      5.45 o
   5   6   5        2.13        3.28      1.90 o
   6   6   5       58.68       48.68      2.32 o
   7   6   5       35.89       37.92      2.35 o
   8   6   5        3.60        3.33      2.75 o
   9   6   5       49.46       56.44      4.77 o
 -11   7   5       20.29       16.03      2.61 o
 -10   7   5       74.38       77.82      3.74 o
  -9   7   5      114.41      120.82      6.88 o
  -8   7   5      104.30       97.45      3.22 o
  -7   7   5      408.82      379.40     15.67 o
  -6   7   5      292.83      291.61      4.89 o
  -5   7   5      361.21      324.99      4.89 o
  -4   7   5      489.89      486.12      6.25 o
  -3   7   5      393.86      389.88      5.45 o
  -2   7   5        2.64        6.43      0.89 o
  -1   7   5      312.02      301.43      5.47 o
   0   7   5       16.64       21.82      2.05 o
   1   7   5     1694.97     1756.76     33.64 o
   2   7   5      125.72      110.17      2.97 o
   3   7   5      239.44      252.61      4.69 o
   4   7   5       60.60       51.14      2.13 o
   5   7   5       20.61       22.12      1.66 o
   6   7   5       15.98       20.96      2.06 o
   7   7   5       11.59       12.90      1.88 o
   8   7   5       24.61       20.81      2.42 o
   9   7   5       86.48       75.86      4.26 o
 -11   8   5       18.57       15.89      3.26 o
 -10   8   5      204.60      216.92      8.15 o
  -9   8   5       14.45       18.81      2.57 o
  -8   8   5        7.75        5.20      1.81 o
  -7   8   5       17.73       13.94      1.68 o
  -6   8   5        9.21        8.39      1.87 o
  -5   8   5      586.18      551.44      8.54 o
  -4   8   5       18.03       21.48      1.74 o
  -3   8   5       16.70       19.56      1.59 o
  -2   8   5        3.15        2.16      0.89 o
  -1   8   5       35.71       28.98      2.94 o
   0   8   5      120.58      116.35      6.91 o
   1   8   5       99.95       82.30      2.22 o
   2   8   5      243.84      241.18      3.34 o
   3   8   5        2.43        4.00      0.78 o
   4   8   5      262.53      262.23      5.99 o
   5   8   5        7.77        7.04      2.97 o
   6   8   5      196.12      205.14      8.17 o
   7   8   5       37.76       30.93      2.40 o
   8   8   5      270.74      286.13     14.13 o
   9   8   5        7.35        4.88      2.35 o
 -10   9   5      158.63      157.71      7.40 o
  -9   9   5      256.89      263.35      8.67 o
  -8   9   5       81.59       82.14     12.78 o
  -7   9   5      640.55      671.57     17.20 o
  -6   9   5       13.05       12.58      2.11 o
  -5   9   5      341.04      337.86      8.90 o
  -4   9   5     1271.33     1248.97     20.82 o
  -3   9   5       43.35       49.17      5.90 o
  -2   9   5      738.46      723.56     12.96 o
  -1   9   5      533.96      546.16     10.15 o
   0   9   5        1.26        3.74      1.65 o
   1   9   5        5.29        0.28      0.73 o
   2   9   5       52.55       51.77      1.35 o
   3   9   5       25.88       32.08      1.62 o
   4   9   5        7.67        6.73      1.83 o
   5   9   5        1.17        1.15      1.24 o
   6   9   5        0.87        1.19      3.76 o
   7   9   5        4.10        4.92      1.99 o
   8   9   5        2.52        3.19      1.70 o
 -10  10   5       63.34       67.61      8.96 o
  -9  10   5       28.73       32.09      3.27 o
  -8  10   5        0.00       -1.79      1.79 o
  -7  10   5        9.36       11.49      2.39 o
  -6  10   5        8.67       11.09      2.33 o
  -5  10   5       88.72       86.72      6.15 o
  -4  10   5        5.13        5.57      0.65 o
  -3  10   5       96.57      115.13      3.91 o
  -2  10   5       97.73      107.20      3.58 o
  -1  10   5       95.10       95.82      2.64 o
   0  10   5      469.28      470.24      8.92 o
   1  10   5      178.29      199.54      4.73 o
   2  10   5       38.15       37.58      1.70 o
   3  10   5      216.45      221.85      4.99 o
   4  10   5        3.33        4.19      1.32 o
   5  10   5      140.37      149.19      4.57 o
   6  10   5        0.10        1.68      2.84 o
   7  10   5       31.82       30.63      2.55 o
   8  10   5       51.01       52.09     11.87 o
  -9  11   5       10.40        7.60      2.87 o
  -8  11   5      357.83      376.07     12.70 o
  -7  11   5       57.19       61.00      3.74 o
  -6  11   5      195.70      215.41      6.98 o
  -5  11   5       20.87       15.78      1.16 o
  -4  11   5      153.34      165.06      5.08 o
  -3  11   5       21.77       21.14      1.79 o
  -2  11   5       56.48       59.15      2.83 o
  -1  11   5      150.55      153.97      3.84 o
   0  11   5      147.35      149.72      3.76 o
   1  11   5       17.45       13.54      1.26 o
   2  11   5      262.05      253.94      7.36 o
   3  11   5      139.66      153.27      5.15 o
   4  11   5      252.66      295.87      8.42 o
   5  11   5        1.97        1.94      1.90 o
   6  11   5      275.90      298.35     22.61 o
   7  11   5        2.58       -0.33      1.44 o
  -9  12   5       24.84       29.99      3.69 o
  -8  12   5       11.55       14.71      3.36 o
  -7  12   5       91.08       93.95     16.88 o
  -6  12   5        1.27        2.30      2.72 o
  -5  12   5        4.84        9.48      2.40 o
  -4  12   5        3.08        4.13      2.66 o
  -3  12   5       96.70       92.48      5.14 o
  -2  12   5      279.52      295.64      6.87 o
  -1  12   5      100.17      105.35      3.01 o
   0  12   5      244.47      255.28      5.91 o
   1  12   5        2.21        3.91      1.41 o
   2  12   5       32.70       31.82      2.06 o
   3  12   5       17.00       19.07      2.04 o
   4  12   5        4.48        7.42      1.91 o
   5  12   5       56.36       51.69      3.81 o
   6  12   5      131.11      135.56      6.07 o
   7  12   5      192.28      167.88     11.13 o
  -8  13   5        4.75        7.89      3.12 o
  -7  13   5      464.49      442.09     59.43 o
  -6  13   5       38.08       40.15      2.86 o
  -5  13   5      227.05      229.50      7.16 o
  -4  13   5       13.15        9.20      1.64 o
  -3  13   5      580.43      650.35     18.03 o
  -2  13   5      166.46      160.77      4.25 o
  -1  13   5      620.81      662.25     13.57 o
   0  13   5       24.12       25.46      2.03 o
   1  13   5        7.81        5.60      1.64 o
   2  13   5       41.30       44.32      3.07 o
   3  13   5       14.56       21.98      2.84 o
   4  13   5       54.89       60.63      4.74 o
   5  13   5       11.89        6.06      1.96 o
   6  13   5       17.93       12.66      3.09 o
  -7  14   5       62.94       53.16      5.69 o
  -6  14   5       67.44       78.85      6.30 o
  -5  14   5       38.98       36.44      3.24 o
  -4  14   5       32.58       35.33      2.89 o
  -3  14   5        6.86        9.31      2.40 o
  -2  14   5       48.93       51.58      2.77 o
  -1  14   5      126.45      110.49      7.86 o
   0  14   5      152.08      160.73      6.09 o
   1  14   5        3.95        3.48      3.82 o
   2  14   5       32.87       32.64      5.54 o
   3  14   5       13.16       14.41      2.13 o
   4  14   5       70.35       69.27      3.91 o
   5  14   5        0.01       -3.00      3.98 o
  -6  15   5      162.47      135.02      9.05 o
  -5  15   5       92.55       94.39      6.24 o
  -4  15   5      145.80      154.53      8.87 o
  -3  15   5      170.93      173.50      9.24 o
  -2  15   5       89.36       94.51      6.12 o
  -1  15   5      236.38      236.24     12.08 o
   0  15   5       68.26       70.36      4.04 o
   1  15   5        4.39        3.73      2.45 o
   2  15   5       73.40       80.93      6.06 o
   3  15   5      123.62      135.99      8.32 o
   4  15   5      126.45      101.06      7.59 o
  -4  16   5       74.61       57.68      4.77 o
  -3  16   5       53.03       55.79      4.89 o
  -2  16   5        0.07       -2.20      3.49 o
  -1  16   5       38.84       37.13      4.40 o
   0  16   5       65.36       66.06      4.89 o
   2  16   5        8.91        8.62      3.00 o
 -12   0   6       72.58       73.77      6.36 o
 -10   0   6       71.99       75.97      3.36 o
  -8   0   6       20.05       10.70      1.47 o
  -6   0   6     1268.67     1243.29     22.82 o
  -4   0   6      158.43      143.43      2.75 o
  -2   0   6      134.31       96.00      1.77 o
   0   0   6     3101.35     3054.23     49.35 o
   2   0   6      940.48      920.17     20.78 o
   4   0   6      125.45      123.09      5.02 o
   6   0   6       28.16       23.92      2.63 o
   8   0   6       50.64       44.78      4.22 o
 -12   1   6      595.70      610.78     22.47 o
 -11   1   6       84.72       77.21     12.57 o
 -10   1   6      329.62      337.79      7.76 o
  -9   1   6      130.09      123.51      2.90 o
  -8   1   6        8.07        8.21      0.94 o
  -7   1   6     1888.53     1877.33     28.43 o
  -6   1   6      118.55       90.29      3.33 o
  -5   1   6     1129.79     1128.93     12.42 o
  -4   1   6       82.04       86.97      1.34 o
  -3   1   6      144.12      130.52      2.26 o
  -2   1   6       34.45       34.58      0.86 o
  -1   1   6      544.47      550.97      5.76 o
   0   1   6       34.01       42.27      1.25 o
   1   1   6      254.47      250.90      3.83 o
   2   1   6       58.30       47.67      2.69 o
   3   1   6       83.61       94.29      2.64 o
   4   1   6        3.56        4.08      1.19 o
   5   1   6        1.09        1.80      1.06 o
   6   1   6      273.51      270.42      7.63 o
   7   1   6       28.50       29.37      2.39 o
   8   1   6       86.21       80.88      3.87 o
   9   1   6       19.30       17.38      2.51 o
 -12   2   6       12.11       12.92      3.76 o
 -11   2   6        1.36        3.97      2.29 o
 -10   2   6      170.54      171.34      6.15 o
  -9   2   6       38.07       38.22      3.73 o
  -8   2   6      153.26      135.20      3.00 o
  -7   2   6        2.30        6.30      1.06 o
  -6   2   6       29.57       23.26      0.93 o
  -5   2   6      388.29      346.83      4.53 o
  -4   2   6       90.97       86.61      1.34 o
  -3   2   6     1242.08     1243.90     12.65 o
  -2   2   6       95.79      117.16      1.41 o
  -1   2   6       92.21       84.93      1.32 o
   0   2   6      261.76      273.17      3.31 o
   1   2   6      714.66      712.96      8.89 o
   2   2   6      170.06      167.96      3.40 o
   3   2   6      409.73      393.70      7.62 o
   4   2   6      266.56      266.86      8.29 o
   5   2   6       87.80       87.40      2.96 o
   6   2   6       41.52       40.86      6.97 o
   7   2   6      272.79      291.56     16.34 o
   8   2   6       36.80       40.04      2.82 o
   9   2   6       29.11       37.01      3.39 o
 -12   3   6       21.84       21.29      3.73 o
 -11   3   6       17.92       21.24      3.12 o
 -10   3   6      515.35      559.37     12.33 o
  -9   3   6       77.42       81.64      2.85 o
  -8   3   6      559.95      562.54      8.96 o
  -7   3   6      140.71      113.15      4.07 o
  -6   3   6      572.83      541.35      7.51 o
  -5   3   6        6.94        6.76      0.67 o
  -4   3   6     1164.67     1090.41     12.26 o
  -3   3   6        7.95       11.96      0.45 o
  -2   3   6      277.27      242.88      5.05 o
  -1   3   6      121.14      112.11      1.59 o
   0   3   6      460.51      494.01      8.94 o
   1   3   6       73.66       72.59      1.29 o
   2   3   6       54.46       56.53      3.43 o
   3   3   6       71.39       67.64      2.39 o
   4   3   6       26.09       23.23      1.20 o
   5   3   6       39.01       34.61      2.25 o
   6   3   6      177.33      184.47      5.69 o
   7   3   6      368.39      369.86     10.13 o
   8   3   6        1.61        7.59      2.43 o
   9   3   6        0.20       -1.74      2.08 o
 -12   4   6       41.33       38.53      3.55 o
 -11   4   6       34.01       44.94      4.29 o
 -10   4   6       25.62       27.55      1.69 o
  -9   4   6       33.90       35.99      2.42 o
  -8   4   6      306.40      292.59      7.40 o
  -7   4   6        4.64        3.15      1.04 o
  -6   4   6       56.97       42.47      1.17 o
  -5   4   6      197.06      181.33      2.71 o
  -4   4   6      307.12      285.82      4.47 o
  -3   4   6       25.26       20.86      0.56 o
  -2   4   6      145.61      139.28      1.92 o
  -1   4   6      635.65      657.05      7.24 o
   0   4   6      140.88      125.75      2.60 o
   1   4   6     1200.28     1203.36     14.73 o
   2   4   6        1.55       -0.13      2.08 o
   3   4   6     1369.25     1442.44     32.08 o
   4   4   6      146.01      148.77      4.04 o
   5   4   6      171.42      180.35      4.93 o
   6   4   6      435.39      432.28     11.66 o
   7   4   6       78.48       78.41      3.31 o
   8   4   6        5.91        5.26      2.54 o
   9   4   6       28.62       23.20      3.61 o
 -12   5   6       10.46        7.32      3.64 o
 -11   5   6      213.76      204.69      8.15 o
 -10   5   6        6.48        9.66      2.14 o
  -9   5   6      249.33      244.19      6.03 o
  -8   5   6       88.71       92.38      2.51 o
  -7   5   6      112.35      111.92      3.82 o
  -6   5   6       49.38       40.08      1.71 o
  -5   5   6        3.28        5.04      0.58 o
  -4   5   6       65.75       60.78      1.21 o
  -3   5   6      764.98      769.62      9.82 o
  -2   5   6        7.33        7.10      0.67 o
  -1   5   6      508.97      484.15      7.72 o
   0   5   6        0.86        1.28      0.49 o
   1   5   6      277.10      250.50      3.70 o
   2   5   6     1724.74     1803.40     31.59 o
   3   5   6      805.78      836.60     22.85 o
   4   5   6       28.64       29.23      3.61 o
   5   5   6       10.49        7.56      1.38 o
   6   5   6        0.58        1.56      1.43 o
   7   5   6       72.18       68.24      3.29 o
   8   5   6        6.05        7.89      2.33 o
   9   5   6        0.62        3.60      2.17 o
 -11   6   6        1.39       -2.23      2.23 o
 -10   6   6       16.98       27.72      3.16 o
  -9   6   6       64.19       71.45      3.81 o
  -8   6   6       10.83        9.88      1.23 o
  -7   6   6        0.91        0.10      0.84 o
  -6   6   6      945.43      935.09     13.07 o
  -5   6   6       25.28       32.14      0.97 o
  -4   6   6        2.05        4.41      0.49 o
  -3   6   6      169.47      130.06      3.67 o
  -2   6   6      713.05      732.96     11.55 o
  -1   6   6      387.29      345.96     11.23 o
   0   6   6      340.46      312.31      6.29 o
   1   6   6      131.67      129.92      4.50 o
   2   6   6       91.75       91.19      1.97 o
   3   6   6       22.25       15.56      2.57 o
   4   6   6      520.90      536.50     15.98 o
   5   6   6       11.07       11.08      1.33 o
   6   6   6      340.97      355.73      9.81 o
   7   6   6       16.96       18.99      1.91 o
   8   6   6      268.67      270.17      9.80 o
   9   6   6        0.19       -2.27      2.69 o
 -11   7   6       17.27       20.99      3.40 o
 -10   7   6       57.36       51.11      3.31 o
  -9   7   6      165.32      171.73      5.75 o
  -8   7   6       30.76       41.08      5.69 o
  -7   7   6      138.76      149.69      3.98 o
  -6   7   6        4.08        5.91      1.13 o
  -5   7   6      132.42      132.79      2.97 o
  -4   7   6      687.10      660.55      9.89 o
  -3   7   6     1505.59     1540.10     26.80 o
  -2   7   6      317.45      287.88      5.12 o
  -1   7   6      973.36      953.88     24.30 o
   0   7   6        6.90        5.07      1.22 o
   1   7   6       63.78       56.27      1.96 o
   2   7   6      338.57      339.86      4.96 o
   3   7   6       20.25       20.50      1.59 o
   4   7   6      136.25      140.40      3.82 o
   5   7   6        0.22       -0.07      3.61 o
   6   7   6       61.97       63.03      2.97 o
   7   7   6        0.96       -0.65      1.96 o
   8   7   6        2.47        2.53      4.22 o
 -11   8   6       16.70       16.44      2.86 o
 -10   8   6       11.68        9.94      3.03 o
  -9   8   6      113.40      104.16      4.77 o
  -8   8   6        7.53        7.62      1.88 o
  -7   8   6       67.99       71.96      3.57 o
  -6   8   6      103.02       90.67      2.69 o
  -5   8   6        7.19        8.73      2.35 o
  -4   8   6      172.56      160.73      2.90 o
  -3   8   6      528.67      564.59     12.45 o
  -2   8   6       60.92       59.91      2.45 o
  -1   8   6      229.15      235.00      4.97 o
   0   8   6       28.97       31.73      1.38 o
   1   8   6      262.31      284.95      8.87 o
   2   8   6       11.62       10.01      0.40 o
   3   8   6      701.34      738.49     11.50 o
   4   8   6       68.40       66.27      2.60 o
   5   8   6      288.15      306.02      8.52 o
   6   8   6       12.48       11.71      1.96 o
   7   8   6      197.63      201.37     15.72 o
   8   8   6       53.59       45.91      3.76 o
 -10   9   6      602.24      615.71     33.70 o
  -9   9   6       69.91       74.56      4.37 o
  -8   9   6      374.03      426.88     17.81 o
  -7   9   6       94.90       91.04      4.13 o
  -6   9   6      101.99      107.60      4.06 o
  -5   9   6        0.35       -0.18      3.79 o
  -4   9   6       30.09       34.81      2.20 o
  -3   9   6        2.39        3.78      1.71 o
  -2   9   6       20.69       17.73      1.37 o
  -1   9   6        7.07        2.18      0.93 o
   0   9   6      245.22      228.11      6.46 o
   1   9   6       13.20       11.84      2.14 o
   2   9   6       20.87       15.19      1.68 o
   3   9   6        7.92        7.61      0.77 o
   4   9   6      102.91      107.57      3.01 o
   5   9   6        9.68        9.80      1.44 o
   6   9   6        9.68       11.33      1.87 o
   7   9   6        0.10        0.21      1.37 o
   8   9   6       41.80       40.37      6.51 o
 -10  10   6       22.05       13.71      2.63 o
  -9  10   6       32.39       32.83      2.85 o
  -8  10   6       18.20       15.16      4.43 o
  -7  10   6       41.12       36.67      2.70 o
  -6  10   6      120.11      118.98      4.41 o
  -5  10   6      232.47      235.67      6.99 o
  -4  10   6      750.24      774.97     19.29 o
  -3  10   6       60.17       50.77      2.48 o
  -2  10   6      284.32      297.58      6.27 o
  -1  10   6       91.61       94.36      3.49 o
   0  10   6      246.50      222.92      7.56 o
   1  10   6      119.83      109.95      3.11 o
   2  10   6      215.63      201.26      4.85 o
   3  10   6        3.98        3.95      1.62 o
   4  10   6      155.01      153.27      5.19 o
   5  10   6       17.08       15.09      2.60 o
   6  10   6       32.33       37.47      4.80 o
   7  10   6      155.36      165.30     10.03 o
  -9  11   6        5.36        4.93      1.98 o
  -8  11   6        0.92       -1.27      2.83 o
  -7  11   6      264.33      287.22      8.89 o
  -6  11   6       16.85       15.08      2.14 o
  -5  11   6      459.87      489.58     12.61 o
  -4  11   6        5.77        6.31      1.83 o
  -3  11   6      197.43      216.12     11.75 o
  -2  11   6       84.99       97.54      2.95 o
  -1  11   6      139.06      146.66      5.17 o
   0  11   6        0.06       -0.36      0.97 o
   1  11   6        4.40        1.20      0.98 o
   2  11   6       18.78       17.71      2.46 o
   3  11   6       36.24       32.56      2.72 o
   4  11   6        3.83        2.73      2.59 o
   5  11   6       35.16       37.68      2.89 o
   6  11   6       25.42       19.09      3.00 o
  -8  12   6       18.69       24.20      4.65 o
  -7  12   6      174.64      192.61      7.98 o
  -6  12   6      176.15      197.54      7.28 o
  -5  12   6      185.75      202.18      6.48 o
  -4  12   6       78.43       89.59      3.44 o
  -3  12   6       53.24       56.53      2.28 o
  -2  12   6       29.00       33.20      1.82 o
  -1  12   6      116.24      123.40      3.27 o
   0  12   6      262.86      278.27     15.54 o
   1  12   6      385.71      409.71     11.10 o
   2  12   6       91.85       91.68      3.78 o
   3  12   6       67.05       70.82      3.52 o
   4  12   6       20.39       22.54      2.29 o
   5  12   6       16.01       16.87      3.11 o
   6  12   6        4.78        5.28      2.01 o
  -8  13   6      245.65      217.35      9.30 o
  -7  13   6       97.10       86.59      4.53 o
  -6  13   6      407.08      426.40     15.12 o
  -5  13   6       76.00       76.56      7.46 o
  -4  13   6        5.53        5.37      3.95 o
  -3  13   6       16.21       15.59      1.99 o
  -2  13   6      118.56      124.20      3.75 o
  -1  13   6      181.20      183.63      6.09 o
   0  13   6        0.65        2.47      1.62 o
   1  13   6       47.18       44.10      3.16 o
   2  13   6        5.78        4.07      1.73 o
   3  13   6        1.55        4.50      3.49 o
   4  13   6       26.09       24.04      2.65 o
   5  13   6       11.00        8.72      2.38 o
  -6  14   6       41.61       40.68      3.72 o
  -5  14   6       65.62       60.02      4.04 o
  -4  14   6       22.02       23.49      3.70 o
  -3  14   6      249.47      237.13     28.97 o
  -2  14   6       88.95       78.56      4.02 o
  -1  14   6        6.23        6.52      3.18 o
   0  14   6       90.18       80.11      5.14 o
   1  14   6      159.68      180.10      6.75 o
   2  14   6        0.61        1.68      2.52 o
   3  14   6      341.43      359.58     12.66 o
   4  14   6        6.33        9.71      2.51 o
  -5  15   6       26.45       34.19      4.40 o
  -4  15   6       53.16       43.18      4.34 o
  -3  15   6       47.13       44.95      3.74 o
  -2  15   6        0.92        4.09      2.66 o
  -1  15   6      106.66      100.15      5.10 o
   0  15   6       77.40       79.24      4.49 o
   1  15   6      112.70      108.37      5.29 o
   2  15   6       14.12       12.40      2.21 o
  -3  16   6       17.13       15.35      4.40 o
  -2  16   6      126.10      107.18      8.01 o
  -1  16   6       20.28       15.23      3.06 o
   0  16   6      432.14      411.27     21.48 o
 -11   0   7        7.39        9.54      3.06 o
  -9   0   7      158.78      150.81      4.89 o
  -7   0   7       34.82       40.80      1.90 o
  -5   0   7     2410.12     2281.63     35.11 o
  -3   0   7     2846.46     2826.48     46.31 o
  -1   0   7     1242.75     1183.71     18.34 o
   1   0   7     1307.06     1306.82     22.51 o
   3   0   7       27.63       24.77      2.14 o
   5   0   7       14.09       12.54      1.96 o
   7   0   7       19.54       21.41      3.85 o
   9   0   7        8.29       11.44      4.34 o
 -12   1   7       52.19       46.61      5.20 o
 -11   1   7      281.42      283.53     16.67 o
 -10   1   7      500.73      517.40      9.96 o
  -9   1   7       26.65       28.88      1.56 o
  -8   1   7      145.23      152.36      3.31 o
  -7   1   7       29.30       29.14      1.23 o
  -6   1   7      209.42      187.22      2.78 o
  -5   1   7      170.09      167.56      2.47 o
  -4   1   7      168.00      163.34      2.26 o
  -3   1   7        1.60        0.24      0.45 o
  -2   1   7      236.29      260.37      3.46 o
  -1   1   7      282.48      299.88      3.94 o
   0   1   7      244.12      253.25      5.97 o
   1   1   7        2.45        1.22      0.54 o
   2   1   7      530.16      556.82      9.07 o
   3   1   7       60.73       60.98      4.62 o
   4   1   7      125.40      129.73      3.88 o
   5   1   7      159.17      161.62      7.07 o
   6   1   7       24.29       23.73      2.97 o
   7   1   7      165.17      166.55     12.76 o
   8   1   7      121.35      123.35     12.02 o
   9   1   7       25.26       23.02      2.78 o
 -12   2   7       46.30       43.37      5.87 o
 -11   2   7       45.08       48.32      2.69 o
 -10   2   7      348.68      363.01      8.75 o
  -9   2   7      125.34      128.62      5.81 o
  -8   2   7      422.95      445.89      9.21 o
  -7   2   7      269.59      245.95      4.05 o
  -6   2   7      589.10      583.38      7.56 o
  -5   2   7      473.09      480.17      5.84 o
  -4   2   7      634.43      609.39      7.09 o
  -3   2   7       45.39       48.66      1.22 o
  -2   2   7      933.11      908.23     10.34 o
  -1   2   7      207.73      206.95      2.92 o
   0   2   7      784.43      759.01      9.38 o
   1   2   7       18.83       24.16      1.22 o
   2   2   7      271.43      264.31      4.94 o
   3   2   7        5.65        3.49      1.44 o
   4   2   7      205.93      207.25      5.18 o
   5   2   7      367.58      373.97     10.13 o
   6   2   7       87.30       89.41      3.44 o
   7   2   7      248.86      251.08      7.71 o
   8   2   7        8.18       10.19      2.14 o
   9   2   7        0.88       -0.28      2.05 o
 -12   3   7        7.57       10.84      3.27 o
 -11   3   7       24.19       23.20      2.08 o
 -10   3   7        0.09        0.57      1.34 o
  -9   3   7      116.75      113.75      6.39 o
  -8   3   7       37.64       34.76      1.32 o
  -7   3   7      112.05      118.36      2.40 o
  -6   3   7     1450.59     1411.22     19.57 o
  -5   3   7       20.52       12.51      0.66 o
  -4   3   7      376.72      351.50      6.52 o
  -3   3   7        8.35        7.67      1.62 o
  -2   3   7      353.71      362.34      4.87 o
  -1   3   7       14.02       13.50      0.51 o
   0   3   7      150.00      137.79      2.23 o
   1   3   7       39.96       45.09      1.16 o
   2   3   7      513.28      524.02      9.74 o
   3   3   7      174.40      174.93      4.37 o
   4   3   7       92.76       94.95      8.63 o
   5   3   7      284.02      284.04      7.78 o
   6   3   7      283.40      287.57      8.40 o
   7   3   7      119.54      113.86      4.35 o
   8   3   7       11.79        9.72      2.33 o
 -12   4   7       57.34       52.85      5.69 o
 -11   4   7        3.62        4.30      4.28 o
 -10   4   7        0.49        0.38      1.59 o
  -9   4   7      167.12      168.00      7.77 o
  -8   4   7       51.22       37.77      1.53 o
  -7   4   7      289.68      295.13      5.19 o
  -6   4   7     1014.12     1062.58     13.37 o
  -5   4   7      115.75      119.20      2.08 o
  -4   4   7      484.68      524.54     14.69 o
  -3   4   7      565.20      519.98     14.02 o
  -2   4   7      895.31      837.05      9.07 o
  -1   4   7        0.28        0.88      0.31 o
   0   4   7      598.98      573.83      6.74 o
   1   4   7      382.24      381.01      5.51 o
   2   4   7        8.75        6.81      1.44 o
   3   4   7      314.55      304.78      6.78 o
   4   4   7      116.65      121.81      7.83 o
   5   4   7       14.72       17.16      1.75 o
   6   4   7       13.11       10.66      1.79 o
   7   4   7      186.70      189.70      6.21 o
   8   4   7        0.80        0.40      2.03 o
 -11   5   7        4.43        5.81      3.09 o
 -10   5   7       42.57       37.29      2.87 o
  -9   5   7       18.73       23.97      3.55 o
  -8   5   7        6.97       10.93      1.40 o
  -7   5   7       12.01        6.24      1.25 o
  -6   5   7       95.05       85.95      2.11 o
  -5   5   7       26.59       23.35      0.92 o
  -4   5   7       76.19       62.56      1.22 o
  -3   5   7      115.67      113.84      3.73 o
  -2   5   7       10.89       11.69      0.40 o
  -1   5   7       20.43       21.93      0.53 o
   0   5   7        1.12        2.29      1.16 o
   1   5   7      487.07      498.42     19.50 o
   2   5   7        7.03        9.31      0.83 o
   3   5   7      263.50      264.61      5.99 o
   4   5   7        1.67        1.56      1.27 o
   5   5   7        0.79        3.55      2.17 o
   6   5   7        0.02        0.94      1.64 o
   7   5   7       30.46       25.48      2.25 o
   8   5   7       58.41       58.40      4.04 o
 -11   6   7      446.63      448.82     16.57 o
 -10   6   7       37.82       40.25      3.09 o
  -9   6   7      394.55      435.38     12.14 o
  -8   6   7        0.52        2.95      1.64 o
  -7   6   7       47.39       54.19      4.01 o
  -6   6   7       75.80       62.90      2.21 o
  -5   6   7      380.24      383.83      9.55 o
  -4   6   7       36.39       37.02      1.25 o
  -3   6   7       21.01       24.46      0.67 o
  -2   6   7        4.29        0.20      1.02 o
  -1   6   7       48.01       45.86      1.85 o
   0   6   7       94.25       88.29      4.10 o
   1   6   7      522.00      520.00      7.01 o
   2   6   7      183.81      180.48      3.52 o
   3   6   7      710.41      706.97     11.32 o
   4   6   7      120.02      119.66      3.91 o
   5   6   7      352.45      359.28      9.74 o
   6   6   7        0.01        1.09      1.59 o
   7   6   7      116.86      108.43      9.63 o
   8   6   7        0.83       -0.06      2.03 o
 -11   7   7       26.32       24.10      3.25 o
 -10   7   7       75.45       76.00      4.95 o
  -9   7   7       32.21       28.66      2.45 o
  -8   7   7      141.98      144.34      5.02 o
  -7   7   7      168.07      174.61      4.41 o
  -6   7   7      171.27      180.60      4.68 o
  -5   7   7        1.16        2.46      1.68 o
  -4   7   7       12.08        9.06      1.25 o
  -3   7   7      246.74      232.12      4.46 o
  -2   7   7      162.57      156.41      3.31 o
  -1   7   7       25.04       17.45      1.28 o
   0   7   7       40.32       36.42      2.48 o
   1   7   7      173.08      160.60      4.08 o
   2   7   7      139.30      126.31      2.61 o
   3   7   7      213.89      224.41      5.49 o
   4   7   7      578.94      559.41     14.75 o
   5   7   7       65.46       71.22      2.89 o
   6   7   7       19.66       22.41      2.06 o
   7   7   7        5.94        5.81      2.15 o
   8   7   7        0.22       -0.16      2.03 o
 -10   8   7       22.72       16.85      4.07 o
  -9   8   7       33.27       45.71      4.40 o
  -8   8   7      338.85      356.30     10.69 o
  -7   8   7       41.63       38.28      3.06 o
  -6   8   7      843.68      888.77     18.09 o
  -5   8   7        1.98        2.49      0.98 o
  -4   8   7       96.25       94.50      2.42 o
  -3   8   7      109.67      102.64      2.49 o
  -2   8   7      496.12      547.88     17.23 o
  -1   8   7       24.36       24.29      1.53 o
   0   8   7      374.45      382.58      7.76 o
   1   8   7       64.61       62.19      3.27 o
   2   8   7      134.91      144.69      3.65 o
   3   8   7       24.75       23.70      3.76 o
   4   8   7      447.49      468.40     17.11 o
   5   8   7       57.90       56.81      2.66 o
   6   8   7       32.52       35.57      2.63 o
   7   8   7        0.01       -0.85      1.59 o
 -10   9   7       23.44       24.18      3.09 o
  -9   9   7        0.04       -2.05      2.22 o
  -8   9   7      109.26      106.25      4.43 o
  -7   9   7      171.90      170.77      5.92 o
  -6   9   7        1.19        2.34      1.60 o
  -5   9   7      223.56      217.11      5.13 o
  -4   9   7       17.53       17.90      2.66 o
  -3   9   7       33.82       34.31      2.29 o
  -2   9   7       58.89       58.55      2.19 o
  -1   9   7       83.74       89.99      2.54 o
   0   9   7       55.81       57.69      5.84 o
   1   9   7       16.97       16.78      2.23 o
   2   9   7       49.42       45.46      1.92 o
   3   9   7       52.15       58.48      2.90 o
   4   9   7        0.27       -0.05      1.72 o
   5   9   7        4.69        1.68      2.76 o
   6   9   7       29.35       28.20      4.89 o
   7   9   7        0.02       -1.41      4.28 o
  -9  10   7      126.44      125.34      8.84 o
  -8  10   7        0.05        2.74      1.96 o
  -7  10   7      175.36      184.25     10.40 o
  -6  10   7      206.28      207.83      9.85 o
  -5  10   7        3.69        3.76      1.72 o
  -4  10   7      654.38      665.18     14.09 o
  -3  10   7      703.53      709.06     14.55 o
  -2  10   7       48.76       53.34      2.14 o
  -1  10   7      479.35      494.96     10.16 o
   0  10   7      115.03      124.19      3.38 o
   1  10   7      217.07      232.25      5.52 o
   2  10   7      184.44      194.77      4.73 o
   3  10   7       62.08       54.65      4.07 o
   4  10   7        1.93        1.30      1.80 o
   5  10   7       78.74       82.50      4.12 o
   6  10   7       33.46       30.50      2.72 o
  -9  11   7       54.54       52.51      3.93 o
  -8  11   7      134.07      124.06      6.82 o
  -7  11   7        0.02        2.75      1.98 o
  -6  11   7       37.60       34.86      2.57 o
  -5  11   7        2.71        1.97      1.90 o
  -4  11   7       44.40       41.77      1.98 o
  -3  11   7       57.06       60.37      2.37 o
  -2  11   7        1.19        3.55      3.91 o
  -1  11   7        6.17        7.70      3.43 o
   0  11   7        1.84        1.16      0.95 o
   1  11   7        5.78        6.92      2.60 o
   2  11   7       60.26       56.08      3.05 o
   3  11   7        2.38        2.31      1.88 o
   4  11   7       45.30       48.84      3.64 o
   5  11   7        3.34        2.56      2.11 o
   6  11   7       48.54       39.20      3.55 o
  -8  12   7        5.26        7.84      5.17 o
  -7  12   7       14.23       17.65      3.04 o
  -6  12   7      166.46      174.08      7.34 o
  -5  12   7      140.69      161.82      5.82 o
  -4  12   7      269.33      281.67      7.37 o
  -3  12   7       85.60       90.39      5.32 o
  -2  12   7      150.49      173.55      4.66 o
  -1  12   7       53.36       48.81      2.06 o
   0  12   7      204.59      211.55      6.59 o
   1  12   7      218.90      250.03      7.75 o
   2  12   7       66.83       52.93      4.34 o
   3  12   7       87.02       93.18      9.15 o
   4  12   7       22.96       21.51      2.66 o
   5  12   7       55.28       54.45      4.37 o
  -7  13   7      159.50      146.66      6.38 o
  -6  13   7       19.95       21.47      2.55 o
  -5  13   7       83.01       87.16      4.32 o
  -4  13   7       22.82       26.22      2.06 o
  -3  13   7       51.44       50.02      3.85 o
  -2  13   7       18.70       19.15      1.99 o
  -1  13   7       13.61       20.02      2.74 o
   0  13   7        4.16        0.83      2.08 o
   1  13   7       66.05       63.54      6.42 o
   2  13   7        8.01       13.52      2.92 o
   3  13   7       10.10       10.87      3.67 o
   4  13   7        3.27        1.99      2.22 o
  -6  14   7       57.28       62.18      4.38 o
  -5  14   7      133.54      127.23      4.90 o
  -4  14   7       56.58       49.35      2.48 o
  -3  14   7       63.04       58.98      3.41 o
  -2  14   7      506.10      524.58     17.45 o
  -1  14   7        4.93        6.37      2.97 o
   0  14   7      211.50      212.51      8.08 o
   1  14   7       33.89       36.90      3.06 o
   2  14   7        0.96        5.22      2.14 o
   3  14   7        1.37       -0.21      1.94 o
  -4  15   7       13.05       15.41      4.98 o
  -3  15   7       53.50       53.03      3.44 o
  -2  15   7       18.71       18.13      2.39 o
  -1  15   7       53.27       47.09      3.16 o
   0  15   7      196.42      186.52      8.29 o
   1  15   7       96.03      101.24     10.80 o
 -10   0   8      100.15      104.48      4.59 o
  -8   0   8      379.09      364.10      8.14 o
  -6   0   8      454.93      479.76      9.06 o
  -4   0   8     2649.75     2620.57     42.99 o
  -2   0   8     1020.68      966.59     15.75 o
   0   0   8      146.88      153.81      3.55 o
   2   0   8      602.17      633.91     12.92 o
   4   0   8      245.77      260.42     10.59 o
   6   0   8       30.25       26.67      3.06 o
   8   0   8        1.91        8.38      3.00 o
 -12   1   8      102.01       77.99      6.24 o
 -11   1   8      105.71      109.58      4.63 o
 -10   1   8       32.30       38.62      3.06 o
  -9   1   8        6.56        9.89      1.30 o
  -8   1   8       15.55       15.79      1.10 o
  -7   1   8        5.12        4.59      0.74 o
  -6   1   8      398.66      366.86      5.17 o
  -5   1   8        6.44        3.99      0.60 o
  -4   1   8       11.78       10.22      0.64 o
  -3   1   8       21.02       23.27      0.76 o
  -2   1   8       55.18       59.23      1.25 o
  -1   1   8       24.54       19.32      0.78 o
   0   1   8      119.91      122.31      2.32 o
   1   1   8       44.76       42.49      1.80 o
   2   1   8      236.58      237.73      3.82 o
   3   1   8      228.53      225.73      5.35 o
   4   1   8       27.00       26.13      2.26 o
   5   1   8       73.97       81.64      3.56 o
   6   1   8       66.48       69.23      4.71 o
   7   1   8       93.03       83.93      4.17 o
   8   1   8      219.67      215.67      9.10 o
 -11   2   8       20.95       14.37      3.67 o
 -10   2   8        2.01       -0.83      1.86 o
  -9   2   8      504.75      526.21      9.18 o
  -8   2   8        8.40        8.19      0.94 o
  -7   2   8      232.70      242.30      3.81 o
  -6   2   8      455.23      444.55      5.95 o
  -5   2   8      462.91      427.63      5.58 o
  -4   2   8       73.66       65.23      2.51 o
  -3   2   8      627.50      604.83      6.95 o
  -2   2   8        4.89        4.72      0.64 o
  -1   2   8      164.22      153.57      3.18 o
   0   2   8       96.89       89.99      1.69 o
   1   2   8      686.30      688.11      9.02 o
   2   2   8      296.59      295.10      4.65 o
   3   2   8      159.46      155.56      4.45 o
   4   2   8      176.75      177.83     10.03 o
   5   2   8       15.85       17.55      1.82 o
   6   2   8       43.11       45.72      2.73 o
   7   2   8      171.21      165.73      6.42 o
   8   2   8       90.81       84.78      4.69 o
 -11   3   8      213.38      225.20      7.69 o
 -10   3   8       89.74       96.27      5.41 o
  -9   3   8      169.40      184.12      5.02 o
  -8   3   8      110.67      109.51      2.57 o
  -7   3   8       98.74       92.29      2.11 o
  -6   3   8      321.49      300.27      4.44 o
  -5   3   8        4.30        4.04      0.63 o
  -4   3   8       91.80       97.88      1.64 o
  -3   3   8        1.25        2.31      0.54 o
  -2   3   8      141.04      141.03      2.25 o
  -1   3   8      179.59      177.22      3.43 o
   0   3   8      181.34      179.14      2.79 o
   1   3   8       69.63       64.28      1.45 o
   2   3   8       25.97       25.27      1.00 o
   3   3   8      107.94      110.58      4.56 o
   4   3   8      171.85      183.06      8.08 o
   5   3   8       55.32       53.12      2.89 o
   6   3   8       27.79       31.61      6.39 o
   7   3   8        2.24       -0.12      1.77 o
   8   3   8       54.52       49.58      3.68 o
 -11   4   8      188.73      176.89      7.99 o
 -10   4   8       28.17       31.07      2.57 o
  -9   4   8      360.80      392.01      9.07 o
  -8   4   8       72.81       77.79      2.88 o
  -7   4   8      324.19      303.05      5.37 o
  -6   4   8      253.64      236.59      8.17 o
  -5   4   8      598.05      569.46     14.05 o
  -4   4   8        1.14        2.49      0.61 o
  -3   4   8      138.84      136.73      2.29 o
  -2   4   8      671.35      660.34     11.27 o
  -1   4   8        0.52       -0.02      0.50 o
   0   4   8      262.37      248.81      3.62 o
   1   4   8        3.20        4.48      0.89 o
   2   4   8       94.80       89.40      2.05 o
   3   4   8        9.83        8.53      1.29 o
   4   4   8       82.12       84.44      7.55 o
   5   4   8      214.80      236.94     11.41 o
   6   4   8        0.01        3.13      1.74 o
   7   4   8       91.70       89.95      4.56 o
   8   4   8        7.92        7.34      3.67 o
 -11   5   8        0.04        3.24      3.22 o
 -10   5   8        0.74       -1.43      2.00 o
  -9   5   8       22.80       23.69      2.32 o
  -8   5   8        8.59       10.42      1.29 o
  -7   5   8       30.91       24.36      2.11 o
  -6   5   8        0.13        2.30      1.39 o
  -5   5   8      433.64      413.50      6.67 o
  -4   5   8        2.68        2.03      0.50 o
  -3   5   8       45.34       33.56      1.07 o
  -2   5   8      395.52      378.81     13.04 o
  -1   5   8       15.83       10.28      0.70 o
   0   5   8      180.14      175.51      5.54 o
   1   5   8       33.23       29.34      1.16 o
   2   5   8      201.44      196.79      3.93 o
   3   5   8       47.37       46.67      1.89 o
   4   5   8       32.22       27.64      1.99 o
   5   5   8       80.42       85.20      3.45 o
   6   5   8        8.29        6.60      1.86 o
   7   5   8      164.61      172.03     11.38 o
 -11   6   8        1.31        2.39      4.71 o
 -10   6   8       60.76       53.08      4.83 o
  -9   6   8      101.68      102.36      4.62 o
  -8   6   8      202.09      188.66      9.76 o
  -7   6   8       51.35       49.77      2.17 o
  -6   6   8       70.00       73.16      2.56 o
  -5   6   8      102.37       94.92      3.27 o
  -4   6   8       87.30       89.26      2.14 o
  -3   6   8      218.94      222.44      3.70 o
  -2   6   8      943.87      999.71     26.32 o
  -1   6   8       65.12       55.07      2.14 o
   0   6   8     1047.93     1078.81     34.44 o
   1   6   8        2.80        3.23      0.61 o
   2   6   8       54.28       56.67      1.87 o
   3   6   8       66.92       59.67      2.00 o
   4   6   8      345.64      344.84      7.72 o
   5   6   8        0.29       -2.30      2.32 o
   6   6   8       33.18       36.90      2.72 o
   7   6   8        0.15        1.28      1.84 o
 -10   7   8       58.71       54.39      4.37 o
  -9   7   8      217.12      232.86      8.57 o
  -8   7   8        2.82        3.17      1.93 o
  -7   7   8      155.38      165.94     12.97 o
  -6   7   8       16.22       19.35      1.81 o
  -5   7   8        0.11        0.01      1.96 o
  -4   7   8      413.60      394.84      7.05 o
  -3   7   8        3.49        1.95      2.39 o
  -2   7   8       52.50       46.98      2.39 o
  -1   7   8      357.88      363.41      7.41 o
   0   7   8        0.19       -0.42      1.23 o
   1   7   8        4.97        7.64      1.32 o
   2   7   8      194.51      194.40      4.04 o
   3   7   8      254.80      230.72      5.32 o
   4   7   8       77.44       67.00      2.43 o
   5   7   8       18.60       15.75      1.53 o
   6   7   8       69.80       69.15      3.60 o
   7   7   8       48.92       35.29      2.85 o
 -10   8   8       64.98       68.39      7.86 o
  -9   8   8      198.97      204.74      8.94 o
  -8   8   8        1.15        5.29      2.67 o
  -7   8   8      286.06      301.32      8.87 o
  -6   8   8       45.31       47.53      8.01 o
  -5   8   8      350.38      371.01      7.07 o
  -4   8   8        1.65        1.35      1.00 o
  -3   8   8       76.50       75.42      2.40 o
  -2   8   8      278.14      275.53      6.04 o
  -1   8   8      163.40      174.74      4.30 o
   0   8   8       22.36       23.16      4.47 o
   1   8   8      156.96      147.91      3.91 o
   2   8   8        0.00        1.06      1.19 o
   3   8   8        3.65        4.03      1.80 o
   4   8   8        7.97        9.86      2.76 o
   5   8   8      138.95      147.48      6.20 o
   6   8   8        0.19        2.27      2.09 o
  -9   9   8       46.55       40.37      4.83 o
  -8   9   8        0.20        4.12      3.03 o
  -7   9   8        9.45       13.94      2.81 o
  -6   9   8        0.18        0.10      2.40 o
  -5   9   8        4.61        6.29      1.30 o
  -4   9   8      132.71      131.55      3.57 o
  -3   9   8        1.94       -0.02      1.25 o
  -2   9   8       38.65       37.88      2.21 o
  -1   9   8      116.61      120.00      3.57 o
   0   9   8        4.82        5.74      1.27 o
   1   9   8      105.90       99.44      5.87 o
   2   9   8       96.17      100.29      3.19 o
   3   9   8       53.47       47.07      3.36 o
   4   9   8      365.79      381.80     10.42 o
   5   9   8      200.40      185.12      7.32 o
   6   9   8       66.20       62.91      3.79 o
  -9  10   8      148.81      131.49      6.57 o
  -8  10   8       88.62       80.31      4.25 o
  -7  10   8       13.69       11.26      2.89 o
  -6  10   8      726.42      762.33     19.55 o
  -5  10   8        3.34        2.74      1.76 o
  -4  10   8      119.23      120.35      3.59 o
  -3  10   8      500.78      510.65     11.02 o
  -2  10   8      374.01      405.44      8.76 o
  -1  10   8      128.12      141.97      4.06 o
   0  10   8      190.26      211.28      7.98 o
   1  10   8      164.93      168.89      4.49 o
   2  10   8      128.95      134.53      4.69 o
   3  10   8       53.57       52.02      2.96 o
   4  10   8       22.90       29.70      3.37 o
   5  10   8        5.38        4.51      3.58 o
  -8  11   8       18.68       22.03      7.03 o
  -7  11   8       61.81       64.26      4.23 o
  -6  11   8       58.93       57.46      4.05 o
  -5  11   8       15.68       15.66      2.08 o
  -4  11   8       41.15       40.30      2.26 o
  -3  11   8      209.15      221.78      5.37 o
  -2  11   8        3.04        3.05      1.44 o
  -1  11   8      131.05      135.53      3.91 o
   0  11   8       59.11       58.95      2.70 o
   1  11   8       22.26       29.80      3.00 o
   2  11   8        3.23        8.88      2.05 o
   3  11   8       42.63       38.61      3.04 o
   4  11   8       20.07       16.90      3.48 o
   5  11   8       18.96       20.08      3.58 o
  -7  12   8        6.58        6.76      2.22 o
  -6  12   8       75.21       71.76      3.18 o
  -5  12   8      291.70      306.81      8.96 o
  -4  12   8      448.87      476.53     10.32 o
  -3  12   8      462.70      471.27     10.42 o
  -2  12   8       93.95      101.36      3.62 o
  -1  12   8        9.18        7.87      1.48 o
   0  12   8       21.86       20.21      2.93 o
   1  12   8       73.98       70.60      3.78 o
   2  12   8       68.44       77.63      8.93 o
   3  12   8       39.23       42.87      3.65 o
   4  12   8       35.28       36.87      3.12 o
  -6  13   8       69.55       60.00      5.17 o
  -5  13   8        1.92        1.41      1.95 o
  -4  13   8       31.80       34.23      2.26 o
  -3  13   8        1.14        1.60      1.93 o
  -2  13   8       44.25       46.55      3.61 o
  -1  13   8        1.83        4.19      1.96 o
   0  13   8        0.66        5.93      2.94 o
   1  13   8       19.16       22.54      2.60 o
   2  13   8      678.87      682.47     22.73 o
   3  13   8        2.15       -2.47      3.22 o
  -5  14   8      146.61      122.66      7.77 o
  -4  14   8       23.60       20.03      3.18 o
  -3  14   8       19.71       22.39      2.54 o
  -2  14   8        2.83        4.19      3.06 o
  -1  14   8        4.39        5.49      2.25 o
   0  14   8        0.00        1.44      2.98 o
   1  14   8      255.64      248.81      9.94 o
 -11   0   9       34.61       28.93      3.06 o
  -9   0   9     1213.37     1324.86     26.84 o
  -7   0   9      970.73     1011.25     20.46 o
  -5   0   9       94.15       88.95      2.63 o
  -3   0   9      983.00     1001.41     16.61 o
  -1   0   9      269.67      269.08      5.45 o
   1   0   9       11.65       12.54      1.22 o
   3   0   9       73.50       74.38      2.94 o
   5   0   9        3.33        6.48      2.94 o
   7   0   9        1.54        2.69      2.57 o
 -11   1   9       80.94       94.34      4.68 o
 -10   1   9       44.67       43.98      3.52 o
  -9   1   9        0.29       -0.93      1.18 o
  -8   1   9       19.21       17.28      1.10 o
  -7   1   9       28.35       25.88      2.42 o
  -6   1   9      198.88      187.62      6.39 o
  -5   1   9      203.22      184.43      3.14 o
  -4   1   9      311.40      294.78      4.33 o
  -3   1   9        1.14        1.80      0.56 o
  -2   1   9      327.78      314.96      4.52 o
  -1   1   9      517.17      537.67      8.76 o
   0   1   9      132.98      125.37      2.18 o
   1   1   9       78.61       71.03      1.58 o
   2   1   9       52.60       50.11      1.64 o
   3   1   9      649.84      648.51     11.60 o
   4   1   9       56.55       57.84      3.91 o
   5   1   9      102.00      107.24      4.04 o
   6   1   9      351.15      343.16     11.40 o
   7   1   9        1.82        1.40      2.48 o
 -11   2   9      237.96      243.40      7.49 o
 -10   2   9       16.04       16.45      1.42 o
  -9   2   9       83.26       82.40      2.42 o
  -8   2   9      206.39      199.81      4.16 o
  -7   2   9        0.55       -0.21      0.75 o
  -6   2   9      106.47      119.38      2.29 o
  -5   2   9      145.22      138.41      2.50 o
  -4   2   9      221.37      221.42      3.32 o
  -3   2   9       20.41       19.45      0.80 o
  -2   2   9      867.29      868.95     10.24 o
  -1   2   9       85.50       80.06      1.64 o
   0   2   9      193.25      181.60      2.83 o
   1   2   9       29.83       24.69      1.65 o
   2   2   9      290.90      298.51      5.09 o
   3   2   9        1.28        2.62      1.10 o
   4   2   9       20.50       17.57      1.54 o
   5   2   9        0.01        2.95      1.90 o
   6   2   9      225.37      217.60      7.94 o
   7   2   9       42.10       36.22      5.81 o
 -11   3   9       10.22        7.88      2.69 o
 -10   3   9       63.52       71.94      3.49 o
  -9   3   9        4.76        4.08      1.10 o
  -8   3   9        7.15        7.23      1.11 o
  -7   3   9       73.75       70.09      2.17 o
  -6   3   9       11.21       15.85      0.91 o
  -5   3   9      542.98      550.69      9.15 o
  -4   3   9       27.81       27.56      0.97 o
  -3   3   9      132.03      141.95      2.37 o
  -2   3   9       10.18        6.80      0.80 o
  -1   3   9     1179.45     1217.01     15.63 o
   0   3   9       75.28       79.45      1.58 o
   1   3   9     1125.87     1183.25     27.64 o
   2   3   9        6.74        5.74      0.93 o
   3   3   9       32.68       30.84      1.84 o
   4   3   9      147.76      151.51      6.79 o
   5   3   9      149.96      156.86      9.45 o
   6   3   9        8.82       10.04      2.35 o
   7   3   9        0.97        4.02      5.38 o
 -11   4   9      245.46      225.07     10.20 o
 -10   4   9      294.87      305.79      9.20 o
  -9   4   9      126.35      136.48      6.52 o
  -8   4   9      301.74      322.17      5.97 o
  -7   4   9       23.04       23.95      1.96 o
  -6   4   9      127.63      135.37      5.38 o
  -5   4   9      923.93      891.62     17.92 o
  -4   4   9        2.61        3.10      0.62 o
  -3   4   9       34.05       29.04      1.06 o
  -2   4   9       54.07       60.44      2.39 o
  -1   4   9       10.05       15.26      2.20 o
   0   4   9       27.82       27.51      1.09 o
   1   4   9       27.81       23.35      1.32 o
   2   4   9       18.27       19.95      1.19 o
   3   4   9       62.33       60.57      2.13 o
   4   4   9       15.75       13.71      3.49 o
   5   4   9        7.92        8.46      1.46 o
   6   4   9       39.38       41.45      2.72 o
   7   4   9       21.34       15.41      2.75 o
 -10   5   9      167.25      166.27      6.78 o
  -9   5   9        3.02       -0.07      1.42 o
  -8   5   9      208.29      235.92     10.49 o
  -7   5   9       39.08       37.68      1.71 o
  -6   5   9        1.24        3.54      1.83 o
  -5   5   9      307.62      320.53      5.66 o
  -4   5   9      466.91      460.16      7.00 o
  -3   5   9      521.13      505.54      7.45 o
  -2   5   9       96.82      109.65      2.25 o
  -1   5   9        0.38        0.18      0.92 o
   0   5   9       13.89       14.69      0.99 o
   1   5   9      148.92      150.49      3.64 o
   2   5   9      394.18      398.76      8.02 o
   3   5   9        1.55        1.41      1.11 o
   4   5   9      170.82      167.90      4.38 o
   5   5   9        1.16        3.67      1.41 o
   6   5   9       77.62       73.83      3.76 o
 -10   6   9        9.18       10.38      3.37 o
  -9   6   9      224.46      240.16     10.77 o
  -8   6   9      126.01      138.63      4.36 o
  -7   6   9      582.53      592.20     11.27 o
  -6   6   9      121.97      122.72      4.50 o
  -5   6   9     1078.46     1140.69     38.54 o
  -4   6   9       28.29       25.42      1.36 o
  -3   6   9      228.08      243.30      4.85 o
  -2   6   9       30.32       29.81      1.77 o
  -1   6   9        2.14        3.35      1.19 o
   0   6   9        0.02        0.07      1.03 o
   1   6   9      113.01      104.59      2.53 o
   2   6   9        2.66        1.22      0.70 o
   3   6   9      162.90      152.60      3.86 o
   4   6   9        2.45        2.18      1.14 o
   5   6   9        1.65       -0.30      1.93 o
   6   6   9        0.22        1.04      2.02 o
 -10   7   9       61.02       68.05      4.51 o
  -9   7   9       65.01       62.23      3.74 o
  -8   7   9      115.12      122.90      4.81 o
  -7   7   9       78.90       84.96      2.60 o
  -6   7   9        2.07        3.94      1.53 o
  -5   7   9      109.38      113.93      6.33 o
  -4   7   9        5.95        6.75      1.35 o
  -3   7   9      162.00      159.96      3.84 o
  -2   7   9       17.21       13.78      2.02 o
  -1   7   9       27.95       29.74      1.65 o
   0   7   9      296.29      310.43      7.15 o
   1   7   9        0.67       -1.33      1.33 o
   2   7   9      600.17      655.33     14.51 o
   3   7   9      137.17      152.11      5.51 o
   4   7   9       55.40       56.42      5.29 o
   5   7   9        4.56        5.33      2.93 o
   6   7   9        5.06        7.10      2.84 o
  -9   8   9        0.83        1.10      3.82 o
  -8   8   9       52.58       52.31      3.29 o
  -7   8   9       11.29       13.12      1.72 o
  -6   8   9      198.06      225.98      4.91 o
  -5   8   9      130.88      142.52      3.57 o
  -4   8   9       70.87       71.42      2.29 o
  -3   8   9        6.23        4.99      1.76 o
  -2   8   9       24.08       26.46      3.30 o
  -1   8   9        1.66        3.61      1.48 o
   0   8   9       24.75       24.70      2.02 o
   1   8   9        2.52        6.86      5.87 o
   2   8   9       97.42      100.29      6.55 o
   3   8   9       21.20       26.44      2.98 o
   4   8   9      151.79      133.50      5.60 o
   5   8   9       86.28       83.19     11.68 o
  -9   9   9       35.43       34.51      3.94 o
  -8   9   9       14.90       16.20      2.58 o
  -7   9   9        0.15       -0.22      1.59 o
  -6   9   9        0.50        1.38      1.62 o
  -5   9   9      214.52      218.15      4.95 o
  -4   9   9       63.57       67.06      2.71 o
  -3   9   9       65.56       74.92      2.70 o
  -2   9   9        7.31        5.55      1.54 o
  -1   9   9      185.50      194.01      5.01 o
   0   9   9      305.19      323.51      9.06 o
   1   9   9      143.96      143.96      4.01 o
   2   9   9       81.02       87.24      3.20 o
   3   9   9       92.88       93.54      5.35 o
   4   9   9      115.91       94.27      5.48 o
   5   9   9      359.49      328.87     21.60 o
  -8  10   9      171.41      171.55      8.48 o
  -7  10   9      110.21      100.29      4.37 o
  -6  10   9      101.34       94.00      3.63 o
  -5  10   9      456.37      479.01     12.61 o
  -4  10   9      149.66      159.35      4.45 o
  -3  10   9       63.66       67.13      2.60 o
  -2  10   9      268.29      275.64      9.67 o
  -1  10   9      220.90      235.36      5.85 o
   0  10   9        0.91        1.52      2.75 o
   1  10   9       89.28       89.55      3.01 o
   2  10   9        7.35        8.48      3.33 o
   3  10   9        3.74        0.03      2.91 o
   4  10   9        3.98        4.37      2.50 o
  -7  11   9       10.74       12.25      2.38 o
  -6  11   9        4.60        3.20      1.80 o
  -5  11   9       32.29       29.54      2.52 o
  -4  11   9       31.72       33.48      2.66 o
  -3  11   9       16.54       12.57      1.76 o
  -2  11   9       41.85       39.16      2.22 o
  -1  11   9       62.94       57.78      2.76 o
   0  11   9       30.81       23.07      2.00 o
   1  11   9        2.58        2.05      1.84 o
   2  11   9      131.65      133.25      7.83 o
   3  11   9      100.15      108.53      8.23 o
  -6  12   9        9.34       11.47      2.38 o
  -5  12   9        0.04       -1.76      1.76 o
  -4  12   9       22.84       26.13      2.63 o
  -3  12   9      196.47      196.16      6.44 o
  -2  12   9      478.50      475.08     13.41 o
  -1  12   9       48.38       49.74      3.26 o
   0  12   9       41.54       40.66      3.12 o
   1  12   9       62.40       53.51      3.39 o
   2  12   9        2.01        2.75      3.00 o
  -5  13   9        5.45        7.35      4.16 o
  -4  13   9        9.81       10.72      5.66 o
  -3  13   9       46.68       35.47      2.57 o
  -2  13   9        1.28        3.15      2.85 o
  -1  13   9      399.02      404.47     14.35 o
   0  13   9       26.64       24.86      2.79 o
   1  13   9       11.98       14.02      4.56 o
 -10   0  10        8.97       10.76      2.20 o
  -8   0  10      172.52      166.90      5.87 o
  -6   0  10      301.99      314.30      7.28 o
  -4   0  10       20.59       19.02      1.53 o
  -2   0  10      388.36      393.07      7.71 o
   0   0  10        0.25        0.55      0.92 o
   2   0  10      112.91      110.54      3.92 o
   4   0  10       30.41       39.94      3.49 o
   6   0  10       24.73       18.96      4.10 o
 -11   1  10       87.18       77.64      4.84 o
 -10   1  10        1.59        0.96      1.84 o
  -9   1  10        1.23        0.99      1.20 o
  -8   1  10       51.72       46.61      6.21 o
  -7   1  10        1.32        1.03      2.02 o
  -6   1  10      273.04      277.70      4.72 o
  -5   1  10        6.35        7.76      0.92 o
  -4   1  10       14.44       14.06      0.89 o
  -3   1  10       64.75       65.32      1.54 o
  -2   1  10        3.84        3.45      0.86 o
  -1   1  10      246.80      241.38      3.74 o
   0   1  10       67.83       64.33      1.51 o
   1   1  10       79.40       75.73      2.00 o
   2   1  10        0.15       -1.32      1.32 o
   3   1  10      306.59      304.29      9.18 o
   4   1  10      258.03      261.57      8.96 o
   5   1  10      161.85      150.41      7.92 o
   6   1  10       71.52       69.31      6.61 o
 -10   2  10      119.16      116.23      3.76 o
  -9   2  10       72.02       76.52      4.56 o
  -8   2  10        0.59        0.35      1.19 o
  -7   2  10      156.18      156.07      4.13 o
  -6   2  10        1.18        0.72      0.92 o
  -5   2  10      350.02      342.45      5.94 o
  -4   2  10      252.40      243.14      4.37 o
  -3   2  10      190.71      186.51      3.44 o
  -2   2  10       27.00       28.19      1.29 o
  -1   2  10       76.79       70.09      1.70 o
   0   2  10        5.68        6.76      0.92 o
   1   2  10        3.29        2.55      2.51 o
   2   2  10        0.25        3.20      2.45 o
   3   2  10       17.70       18.25      1.53 o
   4   2  10       13.03       14.31      1.60 o
   5   2  10       14.27       15.80      2.35 o
   6   2  10       23.42       18.24      2.16 o
 -10   3  10       19.49       15.99      1.78 o
  -9   3  10       27.20       28.54      1.72 o
  -8   3  10      250.31      267.05      5.48 o
  -7   3  10        9.43       13.03      1.14 o
  -6   3  10      163.66      171.54      3.39 o
  -5   3  10       39.35       38.87      1.44 o
  -4   3  10     1109.29     1118.12     17.34 o
  -3   3  10       13.13       12.52      1.77 o
  -2   3  10       31.13       34.93      1.22 o
  -1   3  10      349.19      354.21      6.00 o
   0   3  10        5.14        5.50      0.92 o
   1   3  10       62.18       64.58      2.54 o
   2   3  10      365.37      377.26     11.11 o
   3   3  10       17.50       16.60      1.61 o
   4   3  10        0.29        1.40      1.28 o
   5   3  10       26.41       25.66      2.16 o
   6   3  10       53.98       44.87      3.39 o
 -10   4  10       98.56       89.09      3.66 o
  -9   4  10       74.05       74.63      3.02 o
  -8   4  10      213.35      225.98      4.85 o
  -7   4  10       86.31       88.57      2.44 o
  -6   4  10      118.50      107.91      2.59 o
  -5   4  10      432.29      453.11      7.56 o
  -4   4  10        0.08        0.68      0.92 o
  -3   4  10        1.45        0.51      0.75 o
  -2   4  10      172.56      177.42      3.47 o
  -1   4  10       23.01       26.45      1.21 o
   0   4  10       30.43       31.13      1.40 o
   1   4  10       94.21       95.33      2.97 o
   2   4  10        1.08        0.64      1.04 o
   3   4  10       66.07       67.74      2.48 o
   4   4  10       25.92       30.72      2.22 o
   5   4  10        0.34        1.06      1.52 o
   6   4  10       35.51       26.25      2.44 o
 -10   5  10      124.60      111.25      6.10 o
  -9   5  10        6.42        7.19      1.84 o
  -8   5  10       20.03       19.78      2.29 o
  -7   5  10      124.64      128.35      3.54 o
  -6   5  10       37.52       36.17      3.24 o
  -5   5  10       46.31       53.57      2.45 o
  -4   5  10       30.43       31.88      1.26 o
  -3   5  10      178.87      172.36      3.39 o
  -2   5  10       11.67        9.57      0.89 o
  -1   5  10      863.75      917.73     14.27 o
   0   5  10        3.20        3.57      1.07 o
   1   5  10      192.64      197.20      7.68 o
   2   5  10       30.85       28.95      1.49 o
   3   5  10       28.72       33.84      2.02 o
   4   5  10        0.24        0.21      1.77 o
   5   5  10       19.26       21.99      1.90 o
 -10   6  10      210.31      174.06     12.11 o
  -9   6  10       64.91       65.92      3.22 o
  -8   6  10      466.39      511.58     12.31 o
  -7   6  10       86.01       92.69      2.87 o
  -6   6  10      290.90      309.41      8.26 o
  -5   6  10       11.87       13.71      1.56 o
  -4   6  10        0.31        0.94      1.17 o
  -3   6  10       81.47       78.06      2.55 o
  -2   6  10        4.51        4.59      1.38 o
  -1   6  10       37.23       37.42      3.95 o
   0   6  10       82.36       78.66      2.67 o
   1   6  10        4.95        5.88      1.95 o
   2   6  10        0.02        0.46      1.46 o
   3   6  10       16.68       21.62      4.83 o
   4   6  10        3.49        7.12      2.06 o
   5   6  10        1.94        2.89      2.88 o
  -9   7  10       64.14       66.48      3.85 o
  -8   7  10      207.85      212.38     13.98 o
  -7   7  10       40.82       39.57      5.90 o
  -6   7  10      170.00      162.64      4.37 o
  -5   7  10      119.97      117.34      3.15 o
  -4   7  10      237.79      251.38      5.50 o
  -3   7  10       20.70       21.36      1.83 o
  -2   7  10      192.86      194.00      4.88 o
  -1   7  10       44.55       43.90      2.06 o
   0   7  10       97.89      104.43      6.12 o
   1   7  10      136.26      137.57      7.00 o
   2   7  10       32.42       31.96      1.92 o
   3   7  10       64.99       67.52      3.77 o
   4   7  10        7.43       12.76      5.63 o
   5   7  10        6.22        8.62      4.77 o
  -9   8  10      171.36      156.52      7.35 o
  -8   8  10       30.26       29.47      3.55 o
  -7   8  10        1.96        0.47      2.23 o
  -6   8  10       86.81       93.64      7.65 o
  -5   8  10       39.80       44.41      1.92 o
  -4   8  10        7.50        8.56      1.53 o
  -3   8  10       12.18       10.98      4.10 o
  -2   8  10       38.35       36.29      3.18 o
  -1   8  10      135.29      150.39     15.78 o
   0   8  10       52.34       56.90      3.46 o
   1   8  10      148.83      149.50      4.59 o
   2   8  10       52.53       50.69      5.72 o
   3   8  10        6.45        0.64      4.31 o
   4   8  10      296.94      282.03     19.58 o
  -8   9  10       11.62       15.77      2.69 o
  -7   9  10       43.12       44.38      3.55 o
  -6   9  10       16.60       21.31      3.18 o
  -5   9  10      351.11      374.35      7.71 o
  -4   9  10      179.97      182.79      5.08 o
  -3   9  10      571.15      602.75     12.92 o
  -2   9  10      143.01      149.84     12.24 o
  -1   9  10       20.89       25.06      1.82 o
   0   9  10      171.82      188.63     13.80 o
   1   9  10       80.17       78.77      4.22 o
   2   9  10       90.31       85.80      4.68 o
   3   9  10      108.77      103.22     13.46 o
  -7  10  10      169.59      173.75      8.75 o
  -6  10  10       35.99       38.22      2.64 o
  -5  10  10       54.33       52.73      2.81 o
  -4  10  10      178.15      193.48      9.27 o
  -3  10  10       88.46       94.75      3.94 o
  -2  10  10        0.67        1.66      1.56 o
  -1  10  10      157.29      163.45      5.93 o
   0  10  10       17.08       19.81      1.99 o
   1  10  10        0.22       -1.66      1.97 o
   2  10  10        4.01        4.89      2.07 o
   3  10  10       12.53       13.09      3.39 o
  -6  11  10       22.16       22.23      2.49 o
  -5  11  10       32.39       25.63      4.50 o
  -4  11  10       61.17       56.40      7.86 o
  -3  11  10        5.86        7.30      1.65 o
  -2  11  10        0.45        0.11      1.68 o
  -1  11  10      116.97      119.79      4.49 o
   0  11  10       11.66       14.12      2.53 o
   1  11  10       15.04       11.38      2.48 o
   2  11  10       74.64       58.05      5.17 o
  -5  12  10       92.73       93.79      5.41 o
  -4  12  10       22.69       22.46      2.74 o
  -3  12  10        0.02        0.29      2.34 o
  -2  12  10       54.06       48.69      3.33 o
  -1  12  10        4.11        7.68      2.36 o
   0  12  10        0.03       -1.48      2.43 o
  -9   0  11        0.03        1.47      2.51 o
  -7   0  11       28.62       33.95      2.39 o
  -5   0  11        0.59       -0.98      1.77 o
  -3   0  11      104.98      103.57      3.79 o
  -1   0  11       79.81       81.85      3.30 o
   1   0  11       36.54       39.02      2.57 o
   3   0  11       17.89       21.53      3.30 o
   5   0  11       42.45       36.27      3.67 o
 -10   1  11      216.02      214.96     11.20 o
  -9   1  11        0.08        1.32      2.72 o
  -8   1  11      256.04      279.25      7.13 o
  -7   1  11       18.51       18.39      1.45 o
  -6   1  11      289.40      294.13      7.47 o
  -5   1  11      247.47      245.67      4.82 o
  -4   1  11      141.09      144.31      5.44 o
  -3   1  11       14.68       15.93      1.32 o
  -2   1  11      151.75      167.04      3.42 o
  -1   1  11       84.49       78.33      2.97 o
   0   1  11      779.96      853.86     15.28 o
   1   1  11       41.51       36.40      1.82 o
   2   1  11      179.37      176.54      5.30 o
   3   1  11        0.90        2.74      1.92 o
   4   1  11        2.01       -0.96      2.27 o
   5   1  11      187.35      157.07      7.15 o
 -10   2  11       11.08       10.39      2.26 o
  -9   2  11      123.86      130.37      4.26 o
  -8   2  11      151.90      163.26      4.58 o
  -7   2  11        8.57        8.80      1.50 o
  -6   2  11        0.18        0.30      1.74 o
  -5   2  11       99.71       96.65      2.45 o
  -4   2  11        4.24        5.48      1.74 o
  -3   2  11        3.12        1.35      0.85 o
  -2   2  11        8.46        9.49      1.10 o
  -1   2  11        2.94        1.64      0.85 o
   0   2  11      143.40      148.12      3.31 o
   1   2  11        0.02        0.93      3.00 o
   2   2  11      100.61      102.48      3.96 o
   3   2  11       51.82       48.81      5.17 o
   4   2  11       14.19       15.30      2.08 o
   5   2  11       25.11       21.85      4.01 o
  -9   3  11       97.47       90.76      5.02 o
  -8   3  11        0.00        0.12      1.20 o
  -7   3  11      449.92      485.18     12.85 o
  -6   3  11        0.62        0.70      0.89 o
  -5   3  11      109.75      123.13      2.82 o
  -4   3  11       10.29        8.13      1.04 o
  -3   3  11      929.38      977.02     15.40 o
  -2   3  11       48.16       41.21      1.47 o
  -1   3  11      490.75      518.02      8.59 o
   0   3  11        5.98        5.85      1.28 o
   1   3  11       15.94       17.70      1.32 o
   2   3  11       58.53       54.02      2.72 o
   3   3  11      224.02      223.45      7.87 o
   4   3  11       68.73       53.76      3.91 o
   5   3  11        5.62        8.70      1.99 o
  -9   4  11       11.33        6.09      1.65 o
  -8   4  11      189.70      193.32      8.93 o
  -7   4  11        3.15        2.82      1.53 o
  -6   4  11       29.44       31.73      2.20 o
  -5   4  11        0.10       -0.30      0.86 o
  -4   4  11       35.17       33.91      1.39 o
  -3   4  11        0.92       -0.79      1.13 o
  -2   4  11      140.08      136.14      3.06 o
  -1   4  11       33.95       36.46      2.11 o
   0   4  11      247.26      251.54      7.07 o
   1   4  11       76.04       72.17      2.97 o
   2   4  11       25.70       25.19      2.35 o
   3   4  11       47.50       38.52      6.09 o
   4   4  11      196.65      187.07     20.04 o
  -9   5  11       93.96       95.29      4.77 o
  -8   5  11      333.37      358.17      9.39 o
  -7   5  11       29.18       33.85      2.17 o
  -6   5  11      394.15      421.82      7.76 o
  -5   5  11        0.03        0.05      0.95 o
  -4   5  11      885.08      956.32     16.80 o
  -3   5  11       47.22       45.21      4.65 o
  -2   5  11      127.83      130.67      3.48 o
  -1   5  11       76.08       81.49      4.25 o
   0   5  11       68.40       72.98      2.77 o
   1   5  11      253.09      257.39      9.97 o
   2   5  11      155.33      143.37     19.00 o
   3   5  11       46.40       45.15     11.07 o
   4   5  11       15.45       14.23      2.18 o
  -9   6  11       12.92       10.52      5.35 o
  -8   6  11        0.63       -1.23      2.23 o
  -7   6  11       19.92       20.88      1.93 o
  -6   6  11       38.92       39.06      2.94 o
  -5   6  11      182.24      187.03      4.34 o
  -4   6  11      116.33      102.25      3.05 o
  -3   6  11       59.40       64.09      2.91 o
  -2   6  11        3.49        6.17      2.75 o
  -1   6  11       62.67       67.07      3.08 o
   0   6  11       93.42       91.92     10.52 o
   1   6  11       46.64       45.59      8.87 o
   2   6  11       37.18       36.03      3.06 o
   3   6  11       78.14       64.95      9.05 o
   4   6  11       34.69       30.51      3.22 o
  -8   7  11       37.95       35.21      3.18 o
  -7   7  11       96.90       95.84      3.72 o
  -6   7  11      125.83      129.33      4.02 o
  -5   7  11      145.10      156.21      3.94 o
  -4   7  11     1041.27     1116.22     20.06 o
  -3   7  11      149.50      158.15      4.07 o
  -2   7  11      414.09      451.16     22.64 o
  -1   7  11      139.61      141.16      3.96 o
   0   7  11        2.46        4.35      3.43 o
   1   7  11       64.53       67.51      8.01 o
   2   7  11        6.53        6.93      1.99 o
   3   7  11       82.32       69.85      3.79 o
  -8   8  11       78.72       63.31      5.93 o
  -7   8  11        2.26        7.38      2.61 o
  -6   8  11        3.50        5.39      1.84 o
  -5   8  11        0.88       -0.17      1.28 o
  -4   8  11       54.05       54.25      2.37 o
  -3   8  11       58.99       61.73      2.79 o
  -2   8  11        0.00       -1.99      1.99 o
  -1   8  11       24.41       24.08      2.00 o
   0   8  11       10.97        6.54      1.70 o
   1   8  11        7.34        8.60      2.45 o
   2   8  11        0.31       -0.59      1.60 o
   3   8  11       45.61       27.34      5.57 o
  -7   9  11      323.27      303.25     15.66 o
  -6   9  11       36.96       38.74      2.92 o
  -5   9  11        0.69       -1.18      1.77 o
  -4   9  11      135.43      137.62      7.62 o
  -3   9  11       31.33       33.80      2.56 o
  -2   9  11      119.50      119.13      4.24 o
  -1   9  11       27.67       29.02      2.32 o
   0   9  11        2.21        0.35      2.18 o
   1   9  11       21.76       20.35      2.27 o
   2   9  11        0.67       -0.77      2.27 o
  -6  10  11       11.49        8.00      2.79 o
  -5  10  11        0.94        4.21      1.88 o
  -4  10  11        4.61        7.69      2.12 o
  -3  10  11        4.02        8.98      2.45 o
  -2  10  11        9.54        8.50      2.22 o
  -1  10  11        2.28       -0.32      1.55 o
   0  10  11       32.91       30.95      2.46 o
   1  10  11       11.96        9.83      2.50 o
  -4  11  11       83.89       75.55      4.67 o
  -3  11  11        1.84        4.83      3.24 o
  -2  11  11       10.67        8.04      3.30 o
  -1  11  11        5.21        4.83      3.09 o
  -8   0  12        0.74       -1.77      1.77 o
  -6   0  12        7.55        5.81      1.90 o
  -4   0  12       42.87       43.55      2.94 o
  -2   0  12       77.30       82.28      3.43 o
   0   0  12       90.08       98.92      4.10 o
   2   0  12      143.72      139.67      8.20 o
  -9   1  12       56.62       46.93      3.49 o
  -8   1  12        2.42        2.02      2.08 o
  -7   1  12      169.78      168.93      4.71 o
  -6   1  12       40.61       45.98      3.09 o
  -5   1  12      267.37      284.75      6.21 o
  -4   1  12       58.97       55.12      2.13 o
  -3   1  12      195.60      208.76      4.70 o
  -2   1  12       87.72       86.72      2.55 o
  -1   1  12        2.02        1.40      1.07 o
   0   1  12       99.64      101.11      5.78 o
   1   1  12       12.88       11.88      1.60 o
   2   1  12      120.25      120.15      5.17 o
   3   1  12       31.48       27.57      2.75 o
  -9   2  12      119.81      117.11      6.33 o
  -8   2  12        2.27        2.12      1.42 o
  -7   2  12       43.72       44.87      2.16 o
  -6   2  12        7.65        7.81      1.13 o
  -5   2  12      141.38      141.89      5.44 o
  -4   2  12       19.43       22.38      1.54 o
  -3   2  12      155.24      162.48      6.45 o
  -2   2  12        0.48        3.51      1.40 o
  -1   2  12      140.36      148.19      3.68 o
   0   2  12        6.30        5.46      1.40 o
   1   2  12        8.94        9.43      2.17 o
   2   2  12       62.34       56.79      3.22 o
   3   2  12        9.81       10.06      2.81 o
  -9   3  12        0.00       -0.28      2.45 o
  -8   3  12       87.49       78.77      3.49 o
  -7   3  12       71.63       70.12      3.52 o
  -6   3  12      294.09      304.28      7.87 o
  -5   3  12       53.22       52.05      2.17 o
  -4   3  12       98.89      107.24      3.95 o
  -3   3  12       15.69       19.22      1.59 o
  -2   3  12      298.67      313.70      6.55 o
  -1   3  12       10.87       11.40      1.19 o
   0   3  12      230.12      233.03     13.34 o
   1   3  12       13.51       13.42      1.38 o
   2   3  12        0.20        1.60      1.83 o
   3   3  12       22.27       21.30      6.42 o
  -8   4  12       36.36       35.88      2.32 o
  -7   4  12        0.90        2.99      1.32 o
  -6   4  12       23.64       22.89      2.11 o
  -5   4  12        7.10        6.39      1.22 o
  -4   4  12        1.58        3.18      0.91 o
  -3   4  12        4.60        6.46      1.70 o
  -2   4  12       22.03       25.45      3.43 o
  -1   4  12      116.24      119.48      3.55 o
   0   4  12      185.66      193.09      7.65 o
   1   4  12      135.47      145.54      6.55 o
   2   4  12        5.77        2.26      2.51 o
   3   4  12       21.86       28.69      3.79 o
  -8   5  12        1.52       -0.55      3.85 o
  -7   5  12      377.26      378.96     10.34 o
  -6   5  12        3.56        4.32      1.51 o
  -5   5  12       27.90       26.21      3.95 o
  -4   5  12      289.21      286.82      7.41 o
  -3   5  12      107.10      108.86      3.46 o
  -2   5  12        2.86        4.82      1.90 o
  -1   5  12       74.77       77.63      3.26 o
   0   5  12        4.11        1.85      1.90 o
   1   5  12       14.16       18.03      2.11 o
   2   5  12       35.21       34.93      3.98 o
  -7   6  12        0.55        1.34      1.62 o
  -6   6  12      105.44      103.86      3.72 o
  -5   6  12       54.48       48.26      2.57 o
  -4   6  12       11.33       14.41      1.95 o
  -3   6  12       30.63       32.02      1.99 o
  -2   6  12       21.52       26.00      2.23 o
  -1   6  12       32.35       29.01      2.23 o
   0   6  12       86.39       87.21      4.74 o
   1   6  12      110.51      108.42     12.17 o
   2   6  12       21.22       21.65      4.53 o
  -7   7  12      209.20      187.67     15.08 o
  -6   7  12       53.00       51.02      2.66 o
  -5   7  12       28.17       24.52      2.54 o
  -4   7  12      305.63      323.65     10.46 o
  -3   7  12        0.24        1.15      1.79 o
  -2   7  12      118.14      123.49     11.59 o
  -1   7  12      126.37      123.54      6.36 o
   0   7  12      188.46      176.66     14.22 o
   1   7  12        1.50       -0.23      1.92 o
  -6   8  12       14.99        8.32      2.30 o
  -5   8  12        0.05       -0.74      2.66 o
  -4   8  12        1.17        1.45      1.93 o
  -3   8  12       52.80       46.20      2.82 o
  -2   8  12      104.33      105.43      8.44 o
  -1   8  12       69.71       63.13      4.22 o
   0   8  12       16.62       14.50      2.48 o
  -5   9  12       29.58       17.13      3.85 o
  -4   9  12        6.06        1.60      3.09 o
  -3   9  12      209.92      182.88     12.33 o
  -2   9  12       10.87       11.43      2.33 o
  -1   9  12       50.53       48.39      4.10 o
  -7   0  13       60.44       53.52      3.79 o
  -5   0  13      429.77      449.59     16.22 o
  -3   0  13      409.21      443.34     15.85 o
  -1   0  13      122.64      139.05      5.87 o
   1   0  13      428.60      413.47     20.26 o
  -7   1  13       24.74       21.86      2.11 o
  -6   1  13      121.06      125.05      4.13 o
  -5   1  13       28.27       29.16      6.39 o
  -4   1  13       16.07       17.34      1.81 o
  -3   1  13       52.92       51.45      2.42 o
  -2   1  13        1.89        1.82      1.23 o
  -1   1  13       21.24       14.84      4.10 o
   0   1  13      101.27       98.70      3.44 o
   1   1  13       34.15       32.41      6.42 o
   2   1  13        0.52        1.49      1.57 o
  -7   2  13        1.98        1.50      1.49 o
  -6   2  13       50.80       56.91      2.57 o
  -5   2  13        0.70        2.28      1.48 o
  -4   2  13       55.32       59.61      7.03 o
  -3   2  13        1.82        2.69      1.44 o
  -2   2  13      201.18      208.45      8.96 o
  -1   2  13       50.32       47.97      2.24 o
   0   2  13        5.36        5.33      1.32 o
   1   2  13      234.72      194.22     11.84 o
  -7   3  13      507.20      444.58     27.15 o
  -6   3  13        1.17       -1.18      3.61 o
  -5   3  13      361.77      356.94     19.64 o
  -4   3  13      128.82      133.53      5.09 o
  -3   3  13       25.69       25.33      2.21 o
  -2   3  13       20.92       21.43      2.54 o
  -1   3  13       21.16       19.53      2.32 o
   0   3  13       43.55       49.67      3.49 o
   1   3  13        0.03       -0.31      3.91 o
  -7   4  13       50.65       56.89      6.18 o
  -6   4  13      126.89      137.46      9.79 o
  -5   4  13        4.11        2.73      2.11 o
  -4   4  13       30.19       29.66      3.52 o
  -3   4  13       39.51       44.73      7.92 o
  -2   4  13      100.52      109.93      4.42 o
  -1   4  13        0.98        3.06      2.14 o
   0   4  13      252.18      252.08     10.65 o
   1   4  13       88.68       80.01      6.48 o
  -6   5  13        9.88        8.93      3.00 o
  -5   5  13        3.03       -0.95      4.01 o
  -4   5  13      101.89      105.64      6.36 o
  -3   5  13      227.27      243.96     31.54 o
  -2   5  13      179.68      189.46      7.02 o
  -1   5  13       30.56       29.97      2.94 o
   0   5  13       96.85       82.83      6.97 o
  -5   6  13      118.64      112.62      8.32 o
  -4   6  13       58.83       59.15      5.75 o
  -3   6  13      156.96      145.25      7.98 o
  -2   6  13       82.94       82.34      6.97 o
  -1   6  13      144.45      136.73      9.18 o
  -4   7  13       31.36       19.82      4.04 o
  -3   7  13      418.17      339.16     27.20 o
  -4   0  14      419.54      358.32     20.07 o
  -2   0  14      420.09      357.16     18.67 o
  -5   1  14        4.81        4.26      2.07 o
  -4   1  14        5.56        1.88      1.94 o
  -3   1  14       55.06       51.55      3.41 o
  -2   1  14       25.47       23.15      2.34 o
  -4   2  14        3.06        5.57      3.24 o
  -3   2  14       30.37       30.28      4.28 o
  -2   2  14        0.01        1.83      2.51 o
  -3   3  14       52.97       41.41      4.22 o
 
